# Supplementary material for: Intracellular Cryptococcus neoformans disrupts the transcriptome profile of M1- and M2-polarized host macrophages
Source: PLoS One. 2020 Aug 28;15(8):e0233818. doi: 10.1371/journal.pone.0233818 (PMC7454990; doi:10.1371/journal.pone.0233818)
Supplement: S1 File — (XLSX) [file pone.0233818.s002.xlsx]

## Sheet: M0_M1mk
gene_id	gene_name	sample1	sample2	fold_change	direction	total_fpkm	q-value	gene_description
ENSMUST00000113093	Cxcl9	M0	M1_Mk	682.63	UP	293.26	0.00626191
ENSMUST00000040655	H2-Aa	M0	M1_Mk	428.6	UP	965.48	0.00626191
ENSMUST00000165774	Gbp2	M0	M1_Mk	369.19	UP	420.5	0.00626191
ENSMUST00000089620	Cd86	M0	M1_Mk	356.53	UP	75.57	0.0383977
ENSMUST00000040828	H2-Ab1	M0	M1_Mk	346.3	UP	749.96	0.00626191
ENSMUST00000031549	Gm4951	M0	M1_Mk	320.19	UP	75.55	0.0322409
ENSMUST00000090127	Gbp5	M0	M1_Mk	291.33	UP	86.32	0.0171929
ENSMUST00000074557	H2-Eb1	M0	M1_Mk	289.3	UP	1391.7	0.00626191
ENSMUST00000043315	Serpina3g	M0	M1_Mk	285.79	UP	429.32	0.00626191
ENSMUST00000045097	Gbp7	M0	M1_Mk	268.5	UP	32.35	0.0458548
ENSMUST00000134042	H2-Ea-ps	M0	M1_Mk	210.64	UP	406.17	0.00626191
ENSMUST00000038099	Socs1	M0	M1_Mk	176.74	UP	344.83	0.0200165
ENSMUST00000078825	Fcgr4	M0	M1_Mk	176.54	UP	225.7	0.00961334
ENSMUST00000000266	Ifi202b	M0	M1_Mk	173.5	UP	193.24	0.00626191
ENSMUST00000018610	Nos2	M0	M1_Mk	150.18	UP	126.26	0.00626191
ENSMUST00000038816	Cxcl10	M0	M1_Mk	139.62	UP	438.63	0.00626191
ENSMUST00000046285	C1qa	M0	M1_Mk	135.73	UP	178.21	0.0469723
ENSMUST00000136756	Pla2g16	M0	M1_Mk	133.91	UP	95.92	0.00626191
ENSMUST00000102825	Ifit3	M0	M1_Mk	125.94	UP	58.8	0.00961334
ENSMUST00000046739	Ifi44l	M0	M1_Mk	124.13	UP	149.35	0.00626191
ENSMUST00000065679	Slamf8	M0	M1_Mk	123.99	UP	169.4	0.00626191
ENSMUST00000016640	Cd274	M0	M1_Mk	116.94	UP	98.63	0.00626191
ENSMUST00000042121	H2-DMa	M0	M1_Mk	114.49	UP	127.78	0.00626191
ENSMUST00000166121	Phf11b	M0	M1_Mk	113.39	UP	80.38	0.0334391
ENSMUST00000070478	Sdc3	M0	M1_Mk	103.55	UP	74.53	0.00626191
ENSMUST00000025691	Fas	M0	M1_Mk	98.44	UP	52.3	0.00626191
ENSMUST00000020970	Rsad2	M0	M1_Mk	95.29	UP	52.27	0.00626191
ENSMUST00000108534	Scimp	M0	M1_Mk	94.56	UP	136.21	0.00626191
XLOC_235213	-	M0	M1_Mk	78.94	UP	13.12	0.00626191
ENSMUST00000102840	Ass1	M0	M1_Mk	78.27	UP	114.8	0.00626191
ENSMUST00000102824	Ifit1	M0	M1_Mk	74.31	UP	50.02	0.00626191
ENSMUST00000020969	Cmpk2	M0	M1_Mk	66.64	UP	46.76	0.00626191
ENSMUST00000102826	Ifit2	M0	M1_Mk	65.92	UP	96.09	0.00626191
ENSMUST00000111214	Ifi204	M0	M1_Mk	62.55	UP	114.36	0.00626191
ENSMUST00000035065	Ptgs2	M0	M1_Mk	58.93	UP	171.9	0.00626191
ENSMUST00000019064	Cxcl16,MSTRG.46909	M0	M1_Mk	56.54	UP	156.54	0.00961334
ENSMUST00000062784	Fam26f	M0	M1_Mk	54.63	UP	355.89	0.00626191
ENSMUST00000170086	Tap1	M0	M1_Mk	52.91	UP	200.09	0.0161112
ENSMUST00000052168	Otud1	M0	M1_Mk	52.87	UP	26.6	0.00626191
ENSMUST00000184842	Gm8995	M0	M1_Mk	52.62	UP	42.24	0.00626191
ENSMUST00000031817	Herc6	M0	M1_Mk	50.76	UP	13.65	0.0334391
ENSMUST00000097271	Irgm1	M0	M1_Mk	50	UP	215.67	0.0334391
ENSMUST00000208683	Tnfsf13b	M0	M1_Mk	48.98	UP	35.3	0.0362566
ENSMUST00000098799	Ehd2	M0	M1_Mk	47.28	UP	19.04	0.00626191
ENSMUST00000186574	Stat1	M0	M1_Mk	46.87	UP	88.47	0.0334391
ENSMUST00000028881	Il1b	M0	M1_Mk	46.41	UP	34.97	0.0161112
ENSMUST00000108920	Irf1	M0	M1_Mk	44.92	UP	433.92	0.00626191
ENSMUST00000049519	Irgm1	M0	M1_Mk	43.62	UP	232.78	0.00626191
ENSMUST00000029671	Ifi44	M0	M1_Mk	42.91	UP	154.77	0.00626191
ENSMUST00000095923	Rnase6	M0	M1_Mk	39.18	UP	40.66	0.00626191
ENSMUST00000026911	Ccr1	M0	M1_Mk	37.12	UP	8.61	0.0161112
ENSMUST00000206846	Il4ra	M0	M1_Mk	36.96	UP	35.91	0.00626191
ENSMUST00000032198	Usp18	M0	M1_Mk	36.73	UP	124.68	0.00626191
ENSMUST00000006391	Serpinb9	M0	M1_Mk	36.68	UP	117.96	0.00626191
ENSMUST00000043422	Tapbpl	M0	M1_Mk	34.21	UP	72.89	0.00626191
ENSMUST00000085708	Stat2	M0	M1_Mk	34.21	UP	43.03	0.00626191
ENSMUST00000042312	Trafd1	M0	M1_Mk	34.19	UP	62.91	0.0161112
ENSMUST00000062241	Tlr9	M0	M1_Mk	33.03	UP	12.66	0.00626191
ENSMUST00000042665	Parp14	M0	M1_Mk	32.72	UP	31.39	0.00626191
XLOC_305282	Hmgb1-ps2	M0	M1_Mk	32.53	DOWN	34.8	0.0389813
XLOC_160760	-	M0	M1_Mk	31.28	UP	6.11	0.0128586
ENSMUST00000195589	Clec7a	M0	M1_Mk	31.26	UP	124.53	0.00626191
ENSMUST00000112143	Oasl1	M0	M1_Mk	30.18	UP	112.03	0.0383977
ENSMUST00000174699	H2-Q6	M0	M1_Mk	29.5	UP	90.27	0.00626191
ENSMUST00000017799	Cd40	M0	M1_Mk	28.78	UP	13.55	0.0370904
ENSMUST00000102678	H2-T23	M0	M1_Mk	28.56	UP	609.53	0.00626191
ENSMUST00000146233	Xaf1	M0	M1_Mk	27.43	UP	18.54	0.00626191
ENSMUST00000114741	Pstpip2	M0	M1_Mk	27.14	UP	30.12	0.00626191
ENSMUST00000028259	Ifih1	M0	M1_Mk	26.9	UP	7.16	0.0406589
ENSMUST00000095328	Cyp4v3	M0	M1_Mk	26.86	UP	57.9	0.00626191
ENSMUST00000001327	Itgb7	M0	M1_Mk	26.59	UP	61.51	0.00626191
ENSMUST00000106766	Gm4070	M0	M1_Mk	26.38	UP	8.41	0.00626191
ENSMUST00000137032	Nlrc5	M0	M1_Mk	26.24	UP	34.25	0.0362566
ENSMUST00000061455	Fam46c	M0	M1_Mk	25.75	UP	8.92	0.00626191
ENSMUST00000085425	Isg15	M0	M1_Mk	25.14	UP	208.38	0.00626191
ENSMUST00000174576	Psmb9	M0	M1_Mk	24.9	UP	270.12	0.00626191
ENSMUST00000162161	Srgn	M0	M1_Mk	24.83	UP	1083.14	0.00626191
ENSMUST00000001184	Mxd1	M0	M1_Mk	24.76	UP	12.94	0.00626191
ENSMUST00000000208	Slfn4	M0	M1_Mk	24.75	UP	46.19	0.00626191
ENSMUST00000048782	Trem1	M0	M1_Mk	23.78	UP	6.41	0.0334391
ENSMUST00000022082	Glrx	M0	M1_Mk	23.25	UP	533.41	0.00626191
ENSMUST00000109799	Hck	M0	M1_Mk	23.16	UP	190.24	0.00626191
ENSMUST00000073707	Cd40	M0	M1_Mk	23.11	UP	32.06	0.0383977
ENSMUST00000120784	Trafd1	M0	M1_Mk	22.92	UP	38.79	0.046023
ENSMUST00000022591	Epsti1	M0	M1_Mk	22.84	UP	24.62	0.00626191
ENSMUST00000076922	Trim30a	M0	M1_Mk	22.72	UP	44.12	0.00626191
ENSMUST00000043722	Lgals3bp	M0	M1_Mk	22.09	UP	225.93	0.00626191
ENSMUST00000110524	Slc28a2	M0	M1_Mk	21.63	UP	14.53	0.00626191
ENSMUST00000174072	Tmem229b	M0	M1_Mk	20.9	UP	46.23	0.0440407
ENSMUST00000006614	Epha2	M0	M1_Mk	20.82	UP	15.59	0.00626191
ENSMUST00000027012	Casp4	M0	M1_Mk	20.54	UP	61.21	0.00626191
ENSMUST00000029140	Procr	M0	M1_Mk	20.42	UP	58.15	0.00626191
ENSMUST00000167549	Endod1	M0	M1_Mk	20.04	UP	85.1	0.00626191
XLOC_297412	Smt3h2-ps	M0	M1_Mk	19.33	DOWN	72.52	0.0224609
ENSMUST00000107619	Klf4	M0	M1_Mk	19.32	UP	19.46	0.00626191
ENSMUST00000117690	Gm14173	M0	M1_Mk	18.87	DOWN	740.32	0.00626191
ENSMUST00000163078	Ms4a6b	M0	M1_Mk	18.79	UP	21.47	0.00626191
ENSMUST00000006667	Gvin1	M0	M1_Mk	18.71	UP	5.76	0.00626191
ENSMUST00000054002	Socs3	M0	M1_Mk	18.49	UP	123.81	0.00626191
ENSMUST00000055676	S1pr1	M0	M1_Mk	18.37	DOWN	18.34	0.00626191
ENSMUST00000110521	Gm14085	M0	M1_Mk	18.08	UP	4.78	0.0286371
ENSMUST00000033919	Vegfc	M0	M1_Mk	18	UP	5.98	0.0251778
ENSMUST00000081435	H2-Q4	M0	M1_Mk	17.85	UP	347.41	0.00626191
ENSMUST00000120087	Samd9l	M0	M1_Mk	17.68	UP	12.13	0.00626191
XLOC_034752	Gm4799	M0	M1_Mk	17.66	DOWN	1149.31	0.00626191
ENSMUST00000029748	Fcgr1	M0	M1_Mk	17.61	UP	194.5	0.00626191
ENSMUST00000208302	Gm44751	M0	M1_Mk	17.09	UP	6.1	0.00626191
ENSMUST00000108152	Slfn8	M0	M1_Mk	16.93	UP	5.66	0.0453648
ENSMUST00000197216	Gm42517	M0	M1_Mk	16.87	DOWN	10.8	0.046023
ENSMUST00000017637	Igfbp4	M0	M1_Mk	16.85	DOWN	68.82	0.00626191
ENSMUST00000067443	Slfn5	M0	M1_Mk	16.68	UP	14.18	0.00626191
XLOC_138506	-	M0	M1_Mk	16.59	DOWN	105.47	0.0334391
ENSMUST00000195502	Gm18445	M0	M1_Mk	16.55	UP	25.48	0.0362566
ENSMUST00000062787	Cd300e	M0	M1_Mk	16.51	UP	20.01	0.00626191
ENSMUST00000068140	Tmem158	M0	M1_Mk	16.49	DOWN	31.83	0.00626191
ENSMUST00000213150	CT030181.1	M0	M1_Mk	16.47	DOWN	9.23	0.0389813
ENSMUST00000055458	Cdc42ep2	M0	M1_Mk	16.23	UP	33.76	0.00961334
ENSMUST00000052172	Cxcr4	M0	M1_Mk	16.07	UP	16.93	0.00626191
ENSMUST00000028257	Gca	M0	M1_Mk	15.89	UP	9.19	0.00626191
XLOC_009039	-	M0	M1_Mk	15.54	DOWN	1010.48	0.00626191
ENSMUST00000027015	Casp1	M0	M1_Mk	15.35	UP	210.23	0.00626191
ENSMUST00000037913	Rmi2	M0	M1_Mk	15.3	UP	6.06	0.00961334
ENSMUST00000027271	Inpp1	M0	M1_Mk	15.05	UP	9.7	0.00626191
ENSMUST00000080204	Sp140	M0	M1_Mk	14.76	UP	53.56	0.00626191
ENSMUST00000203652	Zyx	M0	M1_Mk	14.72	UP	119.3	0.00626191
ENSMUST00000039484	Zc3h12d	M0	M1_Mk	14.69	UP	4.67	0.0362566
ENSMUST00000024866	Xdh	M0	M1_Mk	14.52	UP	21.13	0.00626191
ENSMUST00000037360	Rhov	M0	M1_Mk	14.37	UP	16.78	0.0362566
ENSMUST00000038038	Slfn2	M0	M1_Mk	14.34	UP	642.99	0.00626191
ENSMUST00000048655	Dusp10	M0	M1_Mk	14.01	UP	7.06	0.0357649
ENSMUST00000062519	Crebrf	M0	M1_Mk	14	UP	3.14	0.00961334
ENSMUST00000028234	Traf1	M0	M1_Mk	13.97	UP	14.13	0.0362566
ENSMUST00000108831	Helz2	M0	M1_Mk	13.7	UP	5.33	0.046023
ENSMUST00000027748	Rgs16	M0	M1_Mk	13.65	UP	12.06	0.0128586
ENSMUST00000033739	Car5b	M0	M1_Mk	13.62	UP	17.51	0.00626191
ENSMUST00000093508	Sp110	M0	M1_Mk	13.55	UP	140.26	0.00626191
ENSMUST00000160425	Phf11d	M0	M1_Mk	13.47	UP	20.9	0.0482224
XLOC_292157	Tlr9	M0	M1_Mk	13.42	UP	20.38	0.00626191
ENSMUST00000111360	AC133103.1	M0	M1_Mk	13.37	UP	51.3	0.00626191
ENSMUST00000114482	Il1rn	M0	M1_Mk	13.32	UP	124.87	0.00626191
ENSMUST00000120754	Acvrl1	M0	M1_Mk	13.31	UP	30.04	0.00626191
ENSMUST00000080443	Rps18-ps3	M0	M1_Mk	13.29	DOWN	252.9	0.00626191
ENSMUST00000086399	Icam1	M0	M1_Mk	13.1	UP	243.63	0.00626191
XLOC_209426	-	M0	M1_Mk	13.08	DOWN	65.44	0.00626191
ENSMUST00000126391	Cxcl16	M0	M1_Mk	12.97	UP	271.81	0.00626191
ENSMUST00000027368	Slc11a1	M0	M1_Mk	12.95	UP	259.89	0.00626191
ENSMUST00000165310	Ms4a6c	M0	M1_Mk	12.91	UP	51.17	0.00626191
ENSMUST00000036031	Gsap	M0	M1_Mk	12.77	UP	25.9	0.00626191
ENSMUST00000112459	Ifih1	M0	M1_Mk	12.77	UP	8.71	0.0171929
ENSMUST00000028704	Hao1	M0	M1_Mk	12.62	UP	6.56	0.0383977
ENSMUST00000038423	Rtp4	M0	M1_Mk	12.57	UP	24.87	0.034954
ENSMUST00000101429	Tmem176b	M0	M1_Mk	12.4	DOWN	159.69	0.00626191
ENSMUST00000041047	Lnpep	M0	M1_Mk	12.38	UP	20.05	0.00626191
ENSMUST00000028846	Dusp2,MSTRG.159775	M0	M1_Mk	12.27	UP	85.88	0.00626191
XLOC_079477	-	M0	M1_Mk	12.2	UP	3.07	0.0362566
ENSMUST00000205120	Creb5	M0	M1_Mk	12.1	UP	3.04	0.00626191
ENSMUST00000066427	Sp100	M0	M1_Mk	11.87	UP	25.87	0.0249383
ENSMUST00000025025	Dusp1	M0	M1_Mk	11.83	UP	38.23	0.00626191
ENSMUST00000020208	Fgd6	M0	M1_Mk	11.82	UP	6.67	0.00626191
ENSMUST00000086368	Oas1g	M0	M1_Mk	11.75	UP	32.06	0.0334391
ENSMUST00000108268	Lgals9	M0	M1_Mk	11.72	UP	83.93	0.00626191
ENSMUST00000074806	H2-Q2	M0	M1_Mk	11.63	UP	21.07	0.0404502
ENSMUST00000084530	Slc31a2	M0	M1_Mk	11.6	UP	49	0.00626191
ENSMUST00000091052	Rpl32-ps	M0	M1_Mk	11.58	DOWN	51.31	0.0397691
ENSMUST00000108151	Zbtb32	M0	M1_Mk	11.57	UP	86.48	0.0362566
XLOC_235996	-	M0	M1_Mk	11.56	DOWN	182.76	0.00626191
ENSMUST00000049658	Pitpnm1	M0	M1_Mk	11.55	UP	25.95	0.00626191
ENSMUST00000020118	Dusp6	M0	M1_Mk	11.45	UP	59.67	0.00626191
XLOC_079492	-	M0	M1_Mk	11.36	UP	3.83	0.0350194
ENSMUST00000059037	Trim12c	M0	M1_Mk	11.27	UP	24.99	0.00626191
ENSMUST00000081342	Hist1h2ap	M0	M1_Mk	11.26	DOWN	202.33	0.00626191
ENSMUST00000160987	Srgn	M0	M1_Mk	11.24	UP	397.81	0.00626191
ENSMUST00000113102	Naaa	M0	M1_Mk	11.12	UP	72.81	0.00626191
XLOC_037069	Tmtc2	M0	M1_Mk	11.07	DOWN	388.05	0.00626191
ENSMUST00000044833	Oas3	M0	M1_Mk	11.03	UP	45.62	0.00626191
ENSMUST00000104990	Gm7290	M0	M1_Mk	11.02	DOWN	133.76	0.00626191
ENSMUST00000006392	Serpinb9b	M0	M1_Mk	10.98	UP	7.13	0.0161112
ENSMUST00000037035	Ripk2	M0	M1_Mk	10.97	UP	54.42	0.00626191
ENSMUST00000020022	Smpdl3a	M0	M1_Mk	10.96	UP	67.08	0.00626191
XLOC_278746	-	M0	M1_Mk	10.96	UP	1.72	0.0362566
ENSMUST00000057145	Hcar2	M0	M1_Mk	10.85	UP	11.81	0.00626191
ENSMUST00000068291	H2-Q10	M0	M1_Mk	10.82	UP	27.65	0.0286371
XLOC_167874	Gm14108	M0	M1_Mk	10.8	DOWN	757.97	0.0453648
ENSMUST00000174778	Gm10499	M0	M1_Mk	10.79	UP	56.46	0.00626191
ENSMUST00000046303	Crebl2	M0	M1_Mk	10.68	UP	3.06	0.0389813
XLOC_143578	-	M0	M1_Mk	10.68	UP	2.62	0.0453648
ENSMUST00000160969	Gm15795	M0	M1_Mk	10.56	DOWN	84.27	0.0128586
ENSMUST00000020408	Mdm2	M0	M1_Mk	10.5	UP	101.03	0.00626191
XLOC_309606	-	M0	M1_Mk	10.48	DOWN	75.5	0.00626191
ENSMUST00000041623	Enc1	M0	M1_Mk	10.43	UP	53.29	0.00626191
XLOC_309566	-	M0	M1_Mk	10.42	DOWN	72.24	0.00626191
ENSMUST00000117531	Gm14044	M0	M1_Mk	10.36	DOWN	125.99	0.0161112
XLOC_102458	-	M0	M1_Mk	10.31	DOWN	13.76	0.0406589
ENSMUST00000127638	Stat3	M0	M1_Mk	10.29	UP	56.02	0.00626191
ENSMUST00000018569	Dhx40	M0	M1_Mk	10.26	UP	11.9	0.00626191
ENSMUST00000029649	Ctso	M0	M1_Mk	10.25	UP	15	0.00626191
XLOC_069264	-	M0	M1_Mk	10.25	DOWN	9.63	0.0383977
XLOC_302493	Hsf3	M0	M1_Mk	10.24	DOWN	117.07	0.00626191
ENSMUST00000121639	Gm13508	M0	M1_Mk	10.21	DOWN	16.53	0.0383977
ENSMUST00000040789	Qpct	M0	M1_Mk	10.16	UP	5.27	0.0458548
ENSMUST00000033418	Il13ra1	M0	M1_Mk	10.11	UP	34.94	0.00626191
ENSMUST00000209210	Gm6329	M0	M1_Mk	10.1	UP	95.95	0.00626191
ENSMUST00000161440	Gm6822	M0	M1_Mk	10.07	DOWN	260.33	0.0128586
XLOC_260454	Gm8995	M0	M1_Mk	10.04	UP	33.51	0.00626191
ENSMUST00000031281	Antxr2	M0	M1_Mk	9.91	UP	20.56	0.00626191
ENSMUST00000138703	Pfkp	M0	M1_Mk	9.89	UP	87.56	0.0200256
ENSMUST00000024811	Pim1	M0	M1_Mk	9.86	UP	61.63	0.00626191
ENSMUST00000178092	Pnp	M0	M1_Mk	9.81	UP	303.28	0.00626191
ENSMUST00000094782	Inpp5b	M0	M1_Mk	9.74	UP	37.86	0.00626191
XLOC_124438	-	M0	M1_Mk	9.72	UP	6.7	0.0171929
XLOC_136389	-	M0	M1_Mk	9.7	DOWN	20.75	0.0469723
ENSMUST00000042081	C3ar1	M0	M1_Mk	9.69	UP	59.28	0.00626191
XLOC_020393	-	M0	M1_Mk	9.69	UP	2.44	0.046023
ENSMUST00000168461	Rnf19b	M0	M1_Mk	9.6	UP	182	0.00626191
ENSMUST00000224816	AC129975.1	M0	M1_Mk	9.49	DOWN	34.58	0.046023
ENSMUST00000109868	Idnk	M0	M1_Mk	9.39	UP	51.48	0.0251778
ENSMUST00000048653	Cpne2	M0	M1_Mk	9.38	UP	25.54	0.00626191
ENSMUST00000114050	Tmsb10	M0	M1_Mk	9.37	UP	289.8	0.00626191
XLOC_124848	-	M0	M1_Mk	9.35	DOWN	10.06	0.0413593
ENSMUST00000068006	Mocos	M0	M1_Mk	9.32	UP	10.74	0.0224609
ENSMUST00000121199	Gm12466	M0	M1_Mk	9.26	DOWN	18.67	0.0420558
ENSMUST00000004208	Angptl2	M0	M1_Mk	9.23	UP	35.21	0.00626191
ENSMUST00000025681	Cdc42bpg	M0	M1_Mk	9.23	UP	2.41	0.0476562
ENSMUST00000041874	Npl	M0	M1_Mk	9.23	DOWN	4.28	0.0435359
ENSMUST00000181308	Ptgs2os2	M0	M1_Mk	9.22	UP	18.2	0.00626191
XLOC_144520	-	M0	M1_Mk	9.18	DOWN	302.06	0.00626191
XLOC_141625	-	M0	M1_Mk	9.09	DOWN	1600.69	0.00626191
ENSMUST00000024988	C3	M0	M1_Mk	8.97	UP	2.02	0.046023
ENSMUST00000068593	C1ra	M0	M1_Mk	8.91	UP	6.39	0.00961334
ENSMUST00000201831	Gm20559	M0	M1_Mk	8.8	UP	17.94	0.00626191
XLOC_155529	Tmem203	M0	M1_Mk	8.79	DOWN	9.84	0.046023
ENSMUST00000059672	Pik3ap1	M0	M1_Mk	8.76	UP	36.45	0.00626191
ENSMUST00000059349	Tlr1	M0	M1_Mk	8.7	UP	12.13	0.0128586
ENSMUST00000105041	H2-Q1	M0	M1_Mk	8.7	UP	27.55	0.00626191
ENSMUST00000079960	Rpl13-ps3	M0	M1_Mk	8.66	DOWN	79.99	0.00626191
ENSMUST00000028624	Gatm	M0	M1_Mk	8.63	UP	38.62	0.00626191
ENSMUST00000099126	Mafb	M0	M1_Mk	8.59	UP	122.57	0.00626191
ENSMUST00000025646	Slc15a3	M0	M1_Mk	8.48	UP	208.84	0.00626191
ENSMUST00000032961	Nupr1	M0	M1_Mk	8.45	UP	73.83	0.0161112
ENSMUST00000115728	Tmem173	M0	M1_Mk	8.45	UP	107.88	0.00626191
ENSMUST00000041806	Psen1	M0	M1_Mk	8.43	UP	95.66	0.0161112
ENSMUST00000118514	Gm11972	M0	M1_Mk	8.43	DOWN	133.75	0.0200256
XLOC_276075	-	M0	M1_Mk	8.42	DOWN	1.45	0.0389813
ENSMUST00000041388	Serpine1	M0	M1_Mk	8.41	UP	44.52	0.00626191
ENSMUST00000029433	Ptpn22	M0	M1_Mk	8.34	UP	30.36	0.027269
ENSMUST00000206358	AU020206	M0	M1_Mk	8.34	UP	77.23	0.00626191
ENSMUST00000025582	Ms4a6d	M0	M1_Mk	8.31	UP	142.26	0.00626191
ENSMUST00000030032	Tmeff1	M0	M1_Mk	8.27	UP	8.21	0.027269
ENSMUST00000040971	Capn5	M0	M1_Mk	8.25	UP	7.75	0.0171929
ENSMUST00000155285	Mdm2	M0	M1_Mk	8.23	UP	79.23	0.00626191
ENSMUST00000197212	Gm8925	M0	M1_Mk	8.23	DOWN	96.57	0.0171929
ENSMUST00000028815	Slc23a2	M0	M1_Mk	8.21	UP	74.63	0.00626191
ENSMUST00000027830	Slamf9	M0	M1_Mk	8.2	UP	41.26	0.00626191
XLOC_140105	-	M0	M1_Mk	8.15	DOWN	198.2	0.00626191
ENSMUST00000033664	Il2rg,MSTRG.291751	M0	M1_Mk	8.14	UP	145.92	0.00626191
ENSMUST00000209075	Gm9354	M0	M1_Mk	8.08	DOWN	133.49	0.00961334
XLOC_158524	Gm13502	M0	M1_Mk	8.08	DOWN	6.72	0.0428244
XLOC_245293	Sspn	M0	M1_Mk	8.08	DOWN	272.85	0.00626191
ENSMUST00000028593	Prrg4	M0	M1_Mk	8.06	UP	7.49	0.0304857
ENSMUST00000034883	Stoml1	M0	M1_Mk	8.06	UP	37.28	0.00626191
ENSMUST00000034369	Psmb10	M0	M1_Mk	8	UP	550.38	0.00626191
ENSMUST00000090476	BC028528	M0	M1_Mk	8	UP	73.37	0.0440407
XLOC_077242	Jarid2	M0	M1_Mk	7.93	DOWN	652.93	0.00961334
ENSMUST00000080322	Oas1a	M0	M1_Mk	7.9	UP	103.71	0.00626191
ENSMUST00000036206	Ccdc92	M0	M1_Mk	7.82	UP	16.34	0.0251778
ENSMUST00000120093	Rpl36a-ps3	M0	M1_Mk	7.82	DOWN	202.55	0.027269
XLOC_133776	-	M0	M1_Mk	7.82	DOWN	18.31	0.0200256
ENSMUST00000006629	Sptbn1	M0	M1_Mk	7.75	UP	6.87	0.0224609
ENSMUST00000041377	Lyn	M0	M1_Mk	7.69	UP	80.4	0.0469723
ENSMUST00000016309	Tmbim1	M0	M1_Mk	7.68	UP	112.58	0.00626191
ENSMUST00000172235	Rnf213	M0	M1_Mk	7.68	UP	78.37	0.00626191
ENSMUST00000000188	Ccnd2	M0	M1_Mk	7.65	UP	4.08	0.034954
XLOC_095998	-	M0	M1_Mk	7.63	DOWN	2202.78	0.00626191
ENSMUST00000022704	Itm2b	M0	M1_Mk	7.6	UP	456.58	0.00626191
ENSMUST00000045075	Cd300ld	M0	M1_Mk	7.6	UP	52.28	0.00626191
ENSMUST00000025254	Lims2	M0	M1_Mk	7.59	UP	23	0.0161112
ENSMUST00000037198	Osgin2	M0	M1_Mk	7.59	UP	22.23	0.0350194
ENSMUST00000040344	Gns	M0	M1_Mk	7.58	UP	52.06	0.0383977
ENSMUST00000089027	Tm9sf4	M0	M1_Mk	7.57	UP	35.5	0.0383977
ENSMUST00000128571	2010204K13Rik	M0	M1_Mk	7.56	DOWN	50.42	0.0224609
ENSMUST00000034377	Pla2g15	M0	M1_Mk	7.54	UP	43.9	0.0413593
ENSMUST00000026583	Pnpla2	M0	M1_Mk	7.51	UP	46.9	0.046023
ENSMUST00000201159	Gm42547	M0	M1_Mk	7.49	UP	3.46	0.0350194
ENSMUST00000029515	S100a11	M0	M1_Mk	7.43	UP	2091.5	0.00626191
ENSMUST00000045154	Themis2	M0	M1_Mk	7.43	UP	107.94	0.00626191
ENSMUST00000048319	Zfyve1	M0	M1_Mk	7.43	UP	7.19	0.0420558
ENSMUST00000052380	Insl6	M0	M1_Mk	7.4	UP	32.19	0.0334391
ENSMUST00000000608	Gm2a	M0	M1_Mk	7.39	UP	51.7	0.00626191
ENSMUST00000047405	Nckap1l	M0	M1_Mk	7.35	UP	113.28	0.00626191
ENSMUST00000026546	Adam8	M0	M1_Mk	7.34	UP	271.9	0.00626191
XLOC_294365	-	M0	M1_Mk	7.33	DOWN	81.99	0.0128586
ENSMUST00000023225	Grina	M0	M1_Mk	7.31	UP	162.57	0.00626191
ENSMUST00000018246	Hist1h2bc	M0	M1_Mk	7.29	UP	51.32	0.00626191
ENSMUST00000034822	Acsbg1	M0	M1_Mk	7.29	UP	10.01	0.0370904
XLOC_155210	-	M0	M1_Mk	7.23	DOWN	148.62	0.00626191
ENSMUST00000025684	Ehd1	M0	M1_Mk	6.98	UP	24.31	0.00626191
ENSMUST00000111159	Akt3	M0	M1_Mk	6.98	UP	15.35	0.00626191
ENSMUST00000061280	Pcmtd1	M0	M1_Mk	6.97	UP	7.63	0.0128586
ENSMUST00000002284	Plaur	M0	M1_Mk	6.94	UP	228.79	0.00626191
ENSMUST00000042610	Ifi207	M0	M1_Mk	6.92	UP	29.06	0.00626191
ENSMUST00000090839	Selenbp1	M0	M1_Mk	6.92	DOWN	10.78	0.0350194
ENSMUST00000025773	MSTRG.138215,Pold4	M0	M1_Mk	6.91	UP	30.14	0.0334391
ENSMUST00000097739	Pgap1	M0	M1_Mk	6.91	UP	6.71	0.00626191
ENSMUST00000167115	Alcam	M0	M1_Mk	6.91	UP	105.11	0.046023
ENSMUST00000102745	Tnfaip2	M0	M1_Mk	6.9	UP	124.81	0.00626191
ENSMUST00000086763	Adgre1	M0	M1_Mk	6.88	UP	26.65	0.00626191
ENSMUST00000022124	Cd180	M0	M1_Mk	6.84	UP	85.55	0.00626191
ENSMUST00000106908	Pde4b	M0	M1_Mk	6.78	UP	9.7	0.00961334
XLOC_020166	-	M0	M1_Mk	6.77	DOWN	37.49	0.0383977
ENSMUST00000041890	Tm6sf1	M0	M1_Mk	6.75	UP	116.75	0.0128586
ENSMUST00000168419	Cndp2	M0	M1_Mk	6.74	UP	253.18	0.0428244
ENSMUST00000000466	Plin2	M0	M1_Mk	6.73	UP	683.37	0.00626191
ENSMUST00000026672	Pde8a	M0	M1_Mk	6.69	UP	8.87	0.0458548
ENSMUST00000160961	Clcn7	M0	M1_Mk	6.69	UP	43.9	0.0200256
ENSMUST00000086267	Fam129a	M0	M1_Mk	6.68	UP	27.71	0.0224609
ENSMUST00000055341	Gfod1	M0	M1_Mk	6.67	UP	7.52	0.00626191
ENSMUST00000087600	Gda	M0	M1_Mk	6.67	UP	8.84	0.00626191
ENSMUST00000035938	Ccl5	M0	M1_Mk	6.66	UP	68.03	0.0370904
ENSMUST00000020886	Nampt	M0	M1_Mk	6.65	UP	156.93	0.00626191
ENSMUST00000089302	Usp9x	M0	M1_Mk	6.64	UP	4.64	0.00626191
ENSMUST00000062789	Lacc1	M0	M1_Mk	6.63	UP	13.14	0.0334391
ENSMUST00000170091	Msr1	M0	M1_Mk	6.63	UP	157.15	0.00626191
ENSMUST00000161807	Psme2	M0	M1_Mk	6.59	UP	901.95	0.00626191
ENSMUST00000062315	Tlr6	M0	M1_Mk	6.58	UP	14.24	0.00626191
XLOC_251247	Gm34779	M0	M1_Mk	6.58	DOWN	65.9	0.0362566
ENSMUST00000219792	AL589661.1	M0	M1_Mk	6.57	DOWN	439.02	0.00626191
XLOC_013818	-	M0	M1_Mk	6.54	DOWN	51.18	0.00626191
ENSMUST00000108479	Dmwd	M0	M1_Mk	6.53	UP	24.84	0.0476562
ENSMUST00000113742	Gm11127	M0	M1_Mk	6.52	UP	47.5	0.00626191
XLOC_267941	-	M0	M1_Mk	6.47	DOWN	2332.28	0.00626191
XLOC_169659	-	M0	M1_Mk	6.44	UP	3.17	0.0128586
ENSMUST00000076859	Plk3	M0	M1_Mk	6.43	UP	24.15	0.0286371
ENSMUST00000023128	Itga5	M0	M1_Mk	6.42	UP	109.12	0.00626191
ENSMUST00000045550	Xkr8	M0	M1_Mk	6.42	UP	5.52	0.0350194
ENSMUST00000041331	Scd1	M0	M1_Mk	6.4	DOWN	13	0.00626191
ENSMUST00000221359	Cd83	M0	M1_Mk	6.37	UP	35.1	0.00626191
ENSMUST00000046290	Lpcat2	M0	M1_Mk	6.35	UP	41.47	0.0448025
ENSMUST00000115924	AC168977.1	M0	M1_Mk	6.35	UP	162.03	0.00626191
ENSMUST00000031986	Rab19	M0	M1_Mk	6.34	UP	16.43	0.0161112
XLOC_078888	-	M0	M1_Mk	6.28	UP	3.19	0.034954
XLOC_143722	-	M0	M1_Mk	6.27	UP	69.65	0.00626191
ENSMUST00000003445	Fkbp11	M0	M1_Mk	6.27	DOWN	43.64	0.0362566
XLOC_106077	-	M0	M1_Mk	6.27	DOWN	87.54	0.0128586
ENSMUST00000029624	Mcub	M0	M1_Mk	6.24	UP	123.26	0.0304857
ENSMUST00000038368	Id1	M0	M1_Mk	6.23	UP	166.23	0.00626191
ENSMUST00000120360	Rpl10a-ps1	M0	M1_Mk	6.2	DOWN	250.08	0.00626191
ENSMUST00000068947	Acox3	M0	M1_Mk	6.19	UP	20.29	0.00626191
XLOC_107581	-	M0	M1_Mk	6.18	DOWN	183.61	0.00626191
ENSMUST00000107392	Anpep	M0	M1_Mk	6.09	UP	51.85	0.0334391
ENSMUST00000050770	C5ar1	M0	M1_Mk	6.08	UP	33.58	0.00626191
ENSMUST00000114313	Cflar	M0	M1_Mk	6.07	UP	17.65	0.00626191
ENSMUST00000108817	Hist3h2a	M0	M1_Mk	6.06	UP	16.27	0.0171929
ENSMUST00000078766	Rps27a-ps2	M0	M1_Mk	6.06	DOWN	226.66	0.0383977
ENSMUST00000026427	Esyt1	M0	M1_Mk	6.05	UP	60.38	0.0370904
ENSMUST00000045174	Ypel5	M0	M1_Mk	6.04	UP	23.02	0.00626191
XLOC_013734	-	M0	M1_Mk	6.03	UP	3.3	0.0383977
ENSMUST00000034745	Myo1e	M0	M1_Mk	6.02	UP	65.18	0.00626191
ENSMUST00000030434	Fuca1	M0	M1_Mk	6.01	UP	260.99	0.00626191
ENSMUST00000078691	Bak1	M0	M1_Mk	6.01	UP	155.69	0.0362566
ENSMUST00000037399	Blvrb	M0	M1_Mk	6	UP	375.84	0.00626191
ENSMUST00000050584	Cystm1	M0	M1_Mk	5.99	UP	23.22	0.0389813
ENSMUST00000023509	Klhl24	M0	M1_Mk	5.98	UP	3.58	0.00626191
ENSMUST00000108883	Anxa6	M0	M1_Mk	5.98	UP	15.32	0.0435359
ENSMUST00000023779	Nr4a1	M0	M1_Mk	5.97	UP	8.14	0.0389813
ENSMUST00000038377	Btg1	M0	M1_Mk	5.96	UP	74.38	0.00626191
ENSMUST00000036248	Pmepa1	M0	M1_Mk	5.94	UP	74.74	0.00626191
ENSMUST00000117430	Rps15a-ps7	M0	M1_Mk	5.93	DOWN	170.9	0.0200256
XLOC_149303	-	M0	M1_Mk	5.93	DOWN	65.03	0.0224609
ENSMUST00000031653	Flt1	M0	M1_Mk	5.92	UP	3.55	0.046023
ENSMUST00000060174	P2ry6	M0	M1_Mk	5.91	UP	133	0.00626191
ENSMUST00000026917	Nrp1	M0	M1_Mk	5.9	UP	11.84	0.0161112
XLOC_021087	-	M0	M1_Mk	5.89	DOWN	26.24	0.0383977
ENSMUST00000117513	Slc29a3	M0	M1_Mk	5.88	UP	10.24	0.00626191
ENSMUST00000028241	Stom	M0	M1_Mk	5.87	UP	259.72	0.00626191
ENSMUST00000168092	Rasgef1b	M0	M1_Mk	5.87	UP	19.36	0.0370904
ENSMUST00000042710	Smim3	M0	M1_Mk	5.86	UP	44.04	0.00626191
ENSMUST00000165488	Gm4613	M0	M1_Mk	5.86	DOWN	2044.45	0.00626191
ENSMUST00000098758	I830077J02Rik	M0	M1_Mk	5.84	UP	6.43	0.0334391
ENSMUST00000103143	Fbxl20	M0	M1_Mk	5.83	UP	3.95	0.0200165
XLOC_298850	Gm2223	M0	M1_Mk	5.82	DOWN	10.02	0.046023
ENSMUST00000206264	Gm5586	M0	M1_Mk	5.81	DOWN	26.44	0.0389813
ENSMUST00000065289	Clec12a	M0	M1_Mk	5.79	UP	237.88	0.00626191
ENSMUST00000073722	Gm10073	M0	M1_Mk	5.79	DOWN	843.31	0.00626191
XLOC_140276	-	M0	M1_Mk	5.79	DOWN	237.03	0.00626191
XLOC_116948	Cmss1	M0	M1_Mk	5.78	DOWN	2152.29	0.00626191
ENSMUST00000120596	Rpsa-ps12	M0	M1_Mk	5.77	DOWN	61.69	0.0161112
ENSMUST00000024906	Twsg1	M0	M1_Mk	5.76	UP	49.12	0.00626191
ENSMUST00000071866	Rpl13a-ps1	M0	M1_Mk	5.76	DOWN	33.8	0.0389813
ENSMUST00000003459	Myo1g	M0	M1_Mk	5.75	UP	57.24	0.00961334
ENSMUST00000102642	Ube2l6	M0	M1_Mk	5.75	UP	127.35	0.00626191
ENSMUST00000148810	Fam129a	M0	M1_Mk	5.74	UP	15.3	0.0128586
ENSMUST00000174259	Psme1	M0	M1_Mk	5.74	UP	828.99	0.00626191
ENSMUST00000137975	Dpm3	M0	M1_Mk	5.73	DOWN	390.23	0.0128586
ENSMUST00000169652	Tifab	M0	M1_Mk	5.71	UP	16.05	0.0224609
ENSMUST00000081035	Mpeg1	M0	M1_Mk	5.7	UP	366.48	0.00626191
ENSMUST00000170205	Gm10320	M0	M1_Mk	5.69	DOWN	108.83	0.00626191
ENSMUST00000052437	Lrrc25	M0	M1_Mk	5.64	UP	47.57	0.00626191
ENSMUST00000177415	Gm4705	M0	M1_Mk	5.62	DOWN	207.44	0.0249383
XLOC_231426	-	M0	M1_Mk	5.62	DOWN	1126.18	0.00626191
ENSMUST00000118723	Rps24-ps3	M0	M1_Mk	5.6	DOWN	213.61	0.00626191
ENSMUST00000028619	Hsd17b12	M0	M1_Mk	5.59	UP	116.55	0.0389813
ENSMUST00000023818	Calcoco1	M0	M1_Mk	5.58	UP	5.79	0.046023
ENSMUST00000172314	Hbp1	M0	M1_Mk	5.57	UP	21.09	0.00961334
XLOC_036126	-	M0	M1_Mk	5.57	DOWN	60.53	0.034954
XLOC_125763	-	M0	M1_Mk	5.53	DOWN	53.6	0.0286371
ENSMUST00000034245	Usb1	M0	M1_Mk	5.5	UP	40.32	0.00626191
ENSMUST00000019734	Cyb561	M0	M1_Mk	5.48	UP	7.04	0.0489141
ENSMUST00000030398	Slc2a1	M0	M1_Mk	5.45	UP	147.49	0.0249383
ENSMUST00000016072	Rrbp1	M0	M1_Mk	5.41	UP	68.74	0.0389813
ENSMUST00000064347	Tmem171	M0	M1_Mk	5.41	UP	25.44	0.0224609
XLOC_182284	-	M0	M1_Mk	5.41	UP	162.63	0.0406589
ENSMUST00000057324	Flrt2	M0	M1_Mk	5.4	UP	8.05	0.00626191
ENSMUST00000065163	Cib1	M0	M1_Mk	5.4	UP	177.84	0.0362566
ENSMUST00000114496	Cd47	M0	M1_Mk	5.39	UP	302.19	0.00961334
ENSMUST00000002889	Flii	M0	M1_Mk	5.38	UP	53.91	0.0404502
ENSMUST00000110341	Bcl2l11	M0	M1_Mk	5.38	UP	12.32	0.0171929
ENSMUST00000032413	Etnk1	M0	M1_Mk	5.37	UP	28.37	0.00626191
ENSMUST00000102881	Plek	M0	M1_Mk	5.37	UP	312.67	0.00626191
ENSMUST00000172298	Rab11a	M0	M1_Mk	5.36	UP	79.74	0.0350194
ENSMUST00000134048	Osgin2	M0	M1_Mk	5.35	UP	30.7	0.0383977
ENSMUST00000190579	Rpl7a-ps10	M0	M1_Mk	5.34	DOWN	22.45	0.0489141
ENSMUST00000028105	Mindy3	M0	M1_Mk	5.32	UP	34.66	0.0453648
ENSMUST00000037488	Dock4	M0	M1_Mk	5.32	UP	4.94	0.0161112
ENSMUST00000096356	Csf2rb2	M0	M1_Mk	5.3	UP	19.53	0.00626191
ENSMUST00000098782	Layn	M0	M1_Mk	5.29	UP	10.86	0.0397691
ENSMUST00000084838	Cd47	M0	M1_Mk	5.28	UP	31.94	0.00961334
ENSMUST00000163139	Plxna1	M0	M1_Mk	5.27	UP	12.55	0.00626191
ENSMUST00000121261	Gm8317	M0	M1_Mk	5.27	DOWN	68.46	0.0304857
ENSMUST00000119883	Gm7363	M0	M1_Mk	5.26	DOWN	148.26	0.0334391
ENSMUST00000033429	Elf4	M0	M1_Mk	5.25	UP	11.54	0.0334391
ENSMUST00000046122	Lap3	M0	M1_Mk	5.25	UP	173.9	0.00626191
ENSMUST00000017900	Slc12a7	M0	M1_Mk	5.23	UP	23.66	0.00626191
ENSMUST00000025835	Cpt1a	M0	M1_Mk	5.23	UP	29.24	0.00626191
ENSMUST00000200401	Crybg1	M0	M1_Mk	5.21	UP	19.11	0.0362566
XLOC_049676	-	M0	M1_Mk	5.21	DOWN	19.97	0.046023
XLOC_239886	Kbtbd12	M0	M1_Mk	5.2	DOWN	32.59	0.0334391
ENSMUST00000180255	Gm11942	M0	M1_Mk	5.19	DOWN	981.25	0.00626191
ENSMUST00000031377	Scarb2	M0	M1_Mk	5.17	UP	77.23	0.00626191
ENSMUST00000120537	Bcl3	M0	M1_Mk	5.17	UP	34.83	0.027269
ENSMUST00000161410	Wars	M0	M1_Mk	5.16	UP	202.8	0.00626191
ENSMUST00000028844	Sppl2a	M0	M1_Mk	5.14	UP	44.29	0.00626191
ENSMUST00000018653	Cenpv	M0	M1_Mk	5.14	DOWN	106.94	0.0357649
ENSMUST00000116438	Gm7091	M0	M1_Mk	5.14	DOWN	31.08	0.046023
ENSMUST00000114074	Brcc3	M0	M1_Mk	5.13	UP	16.11	0.0304857
ENSMUST00000169409	Rgs1	M0	M1_Mk	5.12	UP	176.63	0.00626191
ENSMUST00000094897	Dnaaf3	M0	M1_Mk	5.1	UP	16.54	0.0334391
ENSMUST00000200912	Rpl7-ps7	M0	M1_Mk	5.09	DOWN	62.01	0.0128586
ENSMUST00000017839	Rnf135	M0	M1_Mk	5.08	UP	26.55	0.00961334
ENSMUST00000022550	Extl3	M0	M1_Mk	5.08	UP	57.57	0.00626191
ENSMUST00000107420	Rgs3	M0	M1_Mk	5.07	UP	12.59	0.0413593
ENSMUST00000191471	Lmbrd1	M0	M1_Mk	5.07	UP	20.73	0.00626191
ENSMUST00000061973	Trex1	M0	M1_Mk	5.06	UP	213.82	0.0128586
ENSMUST00000067924	Lrrc8c	M0	M1_Mk	5.05	UP	6.27	0.00626191
ENSMUST00000027752	Lamc1	M0	M1_Mk	5.04	UP	17.11	0.00626191
ENSMUST00000068505	Capn2	M0	M1_Mk	5.02	UP	47.62	0.00626191
ENSMUST00000009003	Rala	M0	M1_Mk	5.01	UP	89.93	0.00626191
ENSMUST00000161114	Slc37a2	M0	M1_Mk	5.01	UP	95.84	0.00626191
ENSMUST00000031378	Stx2	M0	M1_Mk	5	UP	44.87	0.0383977
ENSMUST00000103236	Evi2,Evi2a	M0	M1_Mk	5	UP	209.61	0.0251778
ENSMUST00000060212	Fuca2	M0	M1_Mk	4.98	UP	71.5	0.0469723
ENSMUST00000067975	Naip2	M0	M1_Mk	4.98	UP	9.02	0.0249383
ENSMUST00000071172	Gm5619	M0	M1_Mk	4.98	DOWN	79.42	0.0171929
ENSMUST00000084445	Gm10154	M0	M1_Mk	4.98	DOWN	341.12	0.0224609
ENSMUST00000038287	Dusp5	M0	M1_Mk	4.97	UP	16.99	0.0171929
ENSMUST00000067485	Slc30a7	M0	M1_Mk	4.97	UP	13.3	0.00626191
ENSMUST00000086958	Gm7027	M0	M1_Mk	4.97	DOWN	53.78	0.0200165
ENSMUST00000000080	Klf6	M0	M1_Mk	4.96	UP	118.85	0.00626191
ENSMUST00000102774	Sqstm1	M0	M1_Mk	4.96	UP	541.55	0.0200256
ENSMUST00000184744	Kctd12	M0	M1_Mk	4.96	UP	20.78	0.00626191
ENSMUST00000040128	Atp8b4	M0	M1_Mk	4.92	UP	29.44	0.00626191
ENSMUST00000120373	Gm13532	M0	M1_Mk	4.91	DOWN	2344.73	0.00626191
ENSMUST00000120423	Gm9083	M0	M1_Mk	4.91	DOWN	74.26	0.0128586
ENSMUST00000048615	Pnp	M0	M1_Mk	4.9	UP	75.16	0.027269
ENSMUST00000218879	Srp54b	M0	M1_Mk	4.89	UP	6.99	0.0383977
ENSMUST00000022830	Ripk3	M0	M1_Mk	4.88	UP	67.24	0.00626191
ENSMUST00000222310	Ccdc85c	M0	M1_Mk	4.88	DOWN	11.5	0.0350194
ENSMUST00000035222	Slc25a20	M0	M1_Mk	4.86	UP	31.82	0.00626191
ENSMUST00000018880	Ndel1	M0	M1_Mk	4.84	UP	41.85	0.00626191
ENSMUST00000039956	Slc41a2	M0	M1_Mk	4.82	UP	19.26	0.00626191
ENSMUST00000146939	Rps23-ps2	M0	M1_Mk	4.82	DOWN	374.88	0.0161112
ENSMUST00000055071	Ifi27l2a	M0	M1_Mk	4.81	UP	421.09	0.00626191
ENSMUST00000161553	Parp4	M0	M1_Mk	4.81	UP	4.23	0.0375289
ENSMUST00000059546	Rpsa-ps2	M0	M1_Mk	4.81	DOWN	50.18	0.0200165
ENSMUST00000067543	Trib1	M0	M1_Mk	4.8	UP	14.92	0.0128586
ENSMUST00000114458	Nfkbiz	M0	M1_Mk	4.8	UP	9.76	0.0362566
XLOC_227588	Cdk8	M0	M1_Mk	4.79	DOWN	649.3	0.0200165
ENSMUST00000033930	Dusp4	M0	M1_Mk	4.78	UP	71.75	0.00626191
ENSMUST00000052413	Lcp2	M0	M1_Mk	4.78	UP	80.15	0.0383977
ENSMUST00000020446	Tmbim4	M0	M1_Mk	4.77	UP	322.26	0.00626191
ENSMUST00000038398	Parp12	M0	M1_Mk	4.77	UP	82.8	0.00626191
XLOC_066704	-	M0	M1_Mk	4.77	DOWN	19.25	0.0171929
ENSMUST00000056907	Smcr8	M0	M1_Mk	4.76	UP	20.76	0.0383977
ENSMUST00000023449	Snap29	M0	M1_Mk	4.74	UP	33.26	0.0304857
ENSMUST00000068519	Susd6	M0	M1_Mk	4.74	UP	25.37	0.00626191
ENSMUST00000058103	Gm5436	M0	M1_Mk	4.73	DOWN	46.98	0.0383977
XLOC_089750	Nrg3	M0	M1_Mk	4.73	DOWN	163.21	0.0200256
ENSMUST00000023686	Tmem50b	M0	M1_Mk	4.72	UP	85.45	0.00626191
ENSMUST00000169114	Erap1	M0	M1_Mk	4.72	UP	35.43	0.0171929
ENSMUST00000149940	Mir22hg	M0	M1_Mk	4.71	UP	23.28	0.0389813
ENSMUST00000030078	Hsdl2	M0	M1_Mk	4.7	UP	15.45	0.0161112
ENSMUST00000027297	Plekhb2	M0	M1_Mk	4.66	UP	76.99	0.00626191
ENSMUST00000038845	Cd53	M0	M1_Mk	4.65	UP	473.97	0.00626191
ENSMUST00000119780	Gm8430	M0	M1_Mk	4.65	DOWN	163.35	0.0171929
ENSMUST00000031975	Clec5a	M0	M1_Mk	4.62	UP	310.28	0.00626191
ENSMUST00000026221	Scd2	M0	M1_Mk	4.62	DOWN	134.67	0.00626191
ENSMUST00000120191	Gm11824	M0	M1_Mk	4.62	DOWN	41.34	0.0404502
ENSMUST00000121251	Rpl19-ps12	M0	M1_Mk	4.62	DOWN	57.88	0.0249383
ENSMUST00000028995	Fam210b	M0	M1_Mk	4.6	UP	5.05	0.0383977
ENSMUST00000031251	Hsd17b11	M0	M1_Mk	4.6	UP	72.02	0.00626191
ENSMUST00000064104	Cdc42se2	M0	M1_Mk	4.6	UP	91.36	0.00626191
ENSMUST00000092162	Lyz1	M0	M1_Mk	4.6	UP	14.75	0.0362566
ENSMUST00000110087	Fgd3	M0	M1_Mk	4.6	UP	36.33	0.00626191
ENSMUST00000034717	Kank2	M0	M1_Mk	4.6	DOWN	3.47	0.0383977
ENSMUST00000026062	Casp7	M0	M1_Mk	4.59	UP	21.43	0.00626191
ENSMUST00000023238	Gsdmd	M0	M1_Mk	4.56	UP	132.37	0.00626191
ENSMUST00000031739	MSTRG.219917,Ppp1r35	M0	M1_Mk	4.56	DOWN	99.72	0.0362566
ENSMUST00000120378	Rpl27-ps2	M0	M1_Mk	4.56	DOWN	366.38	0.00626191
ENSMUST00000008893	Coro1b	M0	M1_Mk	4.55	UP	56.85	0.0128586
ENSMUST00000060989	Sorl1	M0	M1_Mk	4.55	UP	2.86	0.0389813
ENSMUST00000004868	Mtfp1	M0	M1_Mk	4.53	DOWN	25.56	0.0362566
ENSMUST00000223227	AC159818.1	M0	M1_Mk	4.5	DOWN	292.73	0.0161112
ENSMUST00000051672	Bst2	M0	M1_Mk	4.49	UP	670.46	0.00626191
ENSMUST00000037998	Tram2	M0	M1_Mk	4.48	UP	2.87	0.0489141
XLOC_113748	-	M0	M1_Mk	4.48	DOWN	167.59	0.0334391
ENSMUST00000094339	Peg12	M0	M1_Mk	4.47	DOWN	11.01	0.046023
ENSMUST00000121788	Rps15-ps2	M0	M1_Mk	4.47	DOWN	86.99	0.0383977
ENSMUST00000211731	Gm5905	M0	M1_Mk	4.47	DOWN	771.83	0.00626191
ENSMUST00000019974	Rab32	M0	M1_Mk	4.46	UP	89.56	0.00626191
ENSMUST00000060148	Hivep1	M0	M1_Mk	4.46	UP	3.52	0.0286371
ENSMUST00000159343	Gm16238	M0	M1_Mk	4.45	DOWN	275.22	0.0383977
ENSMUST00000160180	Cyb5a	M0	M1_Mk	4.44	UP	253.19	0.0224609
ENSMUST00000223428	AL607105.1	M0	M1_Mk	4.42	DOWN	457.35	0.00626191
ENSMUST00000032491	Tnfrsf1a	M0	M1_Mk	4.41	UP	194.06	0.00626191
ENSMUST00000102818	St6galnac4	M0	M1_Mk	4.41	UP	78.23	0.00626191
ENSMUST00000039480	Zswim4	M0	M1_Mk	4.4	UP	8.97	0.0362566
ENSMUST00000204239	Il17ra	M0	M1_Mk	4.4	UP	50.2	0.0171929
ENSMUST00000027279	Nabp1	M0	M1_Mk	4.38	UP	8.22	0.0375289
ENSMUST00000025474	Napg	M0	M1_Mk	4.37	UP	58.15	0.00626191
XLOC_051126	Gm11425	M0	M1_Mk	4.37	UP	11.85	0.0200165
ENSMUST00000117447	Rps12-ps10	M0	M1_Mk	4.37	DOWN	92.28	0.0383977
ENSMUST00000120762	Gm8172	M0	M1_Mk	4.36	DOWN	41.76	0.0389813
ENSMUST00000187303	Gm28555	M0	M1_Mk	4.36	DOWN	151.56	0.0200256
ENSMUST00000002044	Map3k3	M0	M1_Mk	4.35	UP	15.41	0.0161112
ENSMUST00000020692	Btg2	M0	M1_Mk	4.34	UP	15	0.0200165
ENSMUST00000026324	Acot9	M0	M1_Mk	4.34	UP	83.53	0.00626191
ENSMUST00000032895	Nucb2	M0	M1_Mk	4.34	UP	65.43	0.00626191
ENSMUST00000022013	Adcy2	M0	M1_Mk	4.33	UP	6.11	0.0469723
ENSMUST00000079812	Notch2	M0	M1_Mk	4.32	UP	21.99	0.00626191
ENSMUST00000026565	Ifitm3	M0	M1_Mk	4.31	UP	2609.14	0.00626191
ENSMUST00000120573	Arsk	M0	M1_Mk	4.31	UP	3.61	0.0469723
ENSMUST00000117838	Gm13226	M0	M1_Mk	4.31	DOWN	149.41	0.0357649
XLOC_130928	-	M0	M1_Mk	4.31	DOWN	73.55	0.00626191
ENSMUST00000024829	Abcg1	M0	M1_Mk	4.3	UP	83.64	0.00626191
ENSMUST00000119837	Gm11539	M0	M1_Mk	4.3	DOWN	145.89	0.0128586
ENSMUST00000203728	Gm5312	M0	M1_Mk	4.3	DOWN	58.42	0.046023
ENSMUST00000023132	Pde1b	M0	M1_Mk	4.29	UP	16.57	0.0128586
ENSMUST00000081989	Rnf217	M0	M1_Mk	4.29	UP	2.48	0.0171929
ENSMUST00000021729	Gpr132	M0	M1_Mk	4.27	UP	8.32	0.046023
ENSMUST00000203615	Itpr1	M0	M1_Mk	4.27	UP	4.83	0.0251778
ENSMUST00000074680	Rps3a3	M0	M1_Mk	4.27	DOWN	229.98	0.0128586
ENSMUST00000089501	Gm5879	M0	M1_Mk	4.27	DOWN	26.36	0.0420558
ENSMUST00000117131	Rpl3-ps2	M0	M1_Mk	4.25	DOWN	43.1	0.034954
ENSMUST00000016678	Lamp2	M0	M1_Mk	4.23	UP	212.72	0.0322409
ENSMUST00000021201	Cpd	M0	M1_Mk	4.22	UP	49.76	0.00626191
ENSMUST00000031805	Avl9	M0	M1_Mk	4.22	UP	4.76	0.0383977
ENSMUST00000005406	App	M0	M1_Mk	4.21	UP	182.06	0.00626191
ENSMUST00000037315	Abhd2	M0	M1_Mk	4.21	UP	12.88	0.00626191
ENSMUST00000023829	Cdkn1a	M0	M1_Mk	4.2	UP	590.16	0.00626191
ENSMUST00000047368	Mnd1	M0	M1_Mk	4.19	DOWN	64.15	0.0489141
ENSMUST00000000696	Cd52	M0	M1_Mk	4.17	UP	2157.18	0.00626191
ENSMUST00000025270	Riok3	M0	M1_Mk	4.16	UP	63.99	0.00626191
ENSMUST00000092640	St3gal1	M0	M1_Mk	4.14	UP	7.71	0.0171929
ENSMUST00000101472	Arl4a	M0	M1_Mk	4.14	UP	30.94	0.0362566
ENSMUST00000082411	mt-Nd3	M0	M1_Mk	4.14	DOWN	196.15	0.0493784
ENSMUST00000134617	Gm12254	M0	M1_Mk	4.14	DOWN	248.89	0.0128586
XLOC_104883	-	M0	M1_Mk	4.14	DOWN	47.37	0.0420558
ENSMUST00000034478	St14	M0	M1_Mk	4.12	UP	57.36	0.00626191
ENSMUST00000027286	Coa5	M0	M1_Mk	4.11	UP	115.34	0.00626191
ENSMUST00000076710	Gm7665	M0	M1_Mk	4.11	UP	188.5	0.0362566
ENSMUST00000114059	Pls3	M0	M1_Mk	4.11	UP	66.83	0.0128586
ENSMUST00000071573	Gm8623	M0	M1_Mk	4.11	DOWN	106.49	0.0482224
ENSMUST00000191040	Rpsa-ps1	M0	M1_Mk	4.11	DOWN	23.86	0.046023
ENSMUST00000023629	Pros1	M0	M1_Mk	4.1	UP	15.85	0.0128586
ENSMUST00000021536	Atp6v1d	M0	M1_Mk	4.09	UP	29.73	0.0428244
ENSMUST00000172332	Ccdc71l	M0	M1_Mk	4.09	UP	43.58	0.00626191
ENSMUST00000020027	Serinc1	M0	M1_Mk	4.08	UP	112.45	0.00626191
XLOC_133752	-	M0	M1_Mk	4.06	DOWN	19.14	0.0469723
ENSMUST00000030763	Cdk14	M0	M1_Mk	4.05	UP	19.05	0.0128586
ENSMUST00000180210	Gm21399	M0	M1_Mk	4.05	UP	178.11	0.00961334
ENSMUST00000040865	Tmem98	M0	M1_Mk	4.05	DOWN	21.93	0.0383977
ENSMUST00000048096	Tlr4	M0	M1_Mk	4.03	UP	19.77	0.0161112
ENSMUST00000007005	Acat2	M0	M1_Mk	4.03	DOWN	47.51	0.0322409
ENSMUST00000118863	Rpl18-ps2	M0	M1_Mk	4.03	DOWN	190.5	0.00961334
ENSMUST00000219238	Arid5b	M0	M1_Mk	4.02	UP	4.43	0.0362566
ENSMUST00000120702	Rpsa-ps9	M0	M1_Mk	4.02	DOWN	105.15	0.00626191
XLOC_195378	Gm11814	M0	M1_Mk	4.02	DOWN	45.34	0.046023
ENSMUST00000102821	Stk10	M0	M1_Mk	4.01	UP	34.66	0.00626191
ENSMUST00000006444	Tep1	M0	M1_Mk	4	UP	16.33	0.0161112
ENSMUST00000085631	Gm7589	M0	M1_Mk	4	DOWN	124.6	0.0362566
ENSMUST00000035871	Tmem127	M0	M1_Mk	3.98	UP	19.24	0.00626191
ENSMUST00000183478	Rps13-ps1	M0	M1_Mk	3.98	DOWN	253.01	0.0161112
ENSMUST00000084526	Slc31a1	M0	M1_Mk	3.97	UP	45.56	0.027269
ENSMUST00000037165	Lyl1	M0	M1_Mk	3.97	DOWN	139.54	0.00626191
ENSMUST00000006293	Crkl	M0	M1_Mk	3.96	UP	9.64	0.0428244
ENSMUST00000020634	Mapk9	M0	M1_Mk	3.96	UP	21.02	0.0128586
ENSMUST00000068110	Pcdh7	M0	M1_Mk	3.96	UP	73.35	0.00626191
ENSMUST00000057454	Gchfr	M0	M1_Mk	3.95	DOWN	60.09	0.0357649
ENSMUST00000022782	Lrp10	M0	M1_Mk	3.94	UP	87.03	0.00626191
ENSMUST00000024078	2019-03-05	M0	M1_Mk	3.93	UP	52.73	0.034954
ENSMUST00000032239	Clec4e	M0	M1_Mk	3.93	UP	84.68	0.0304857
ENSMUST00000119496	Gm10224	M0	M1_Mk	3.93	DOWN	98.83	0.0383977
ENSMUST00000078729	Gm20900	M0	M1_Mk	3.92	DOWN	275.08	0.00961334
ENSMUST00000102549	Nipal3	M0	M1_Mk	3.91	UP	8.76	0.0357649
ENSMUST00000170836	Psma2	M0	M1_Mk	3.91	UP	184.62	0.0383977
ENSMUST00000041804	Lmtk2	M0	M1_Mk	3.9	UP	4.86	0.0304857
ENSMUST00000107284	Ezh1	M0	M1_Mk	3.9	UP	13.21	0.0383977
ENSMUST00000168472	Rps19-ps1	M0	M1_Mk	3.9	DOWN	952.3	0.00626191
ENSMUST00000034121	Man2b1	M0	M1_Mk	3.89	UP	72.98	0.00626191
ENSMUST00000052882	Gm6863	M0	M1_Mk	3.89	DOWN	127.62	0.027269
ENSMUST00000100614	Rps19-ps2	M0	M1_Mk	3.88	DOWN	961.7	0.00961334
XLOC_221798	Adamts3	M0	M1_Mk	3.88	DOWN	50.24	0.0383977
ENSMUST00000079625	Tor3a	M0	M1_Mk	3.87	UP	87.53	0.00626191
ENSMUST00000098763	Cttnbp2nl	M0	M1_Mk	3.87	UP	49.92	0.0128586
ENSMUST00000081987	Rpl36a-ps1	M0	M1_Mk	3.87	DOWN	429.31	0.0304857
ENSMUST00000199852	Rps4x-ps	M0	M1_Mk	3.87	DOWN	52.93	0.0362566
ENSMUST00000088970	Lrch1	M0	M1_Mk	3.85	UP	9.14	0.0322409
ENSMUST00000147604	Aim2	M0	M1_Mk	3.84	UP	39.53	0.00626191
ENSMUST00000176957	Esd	M0	M1_Mk	3.84	UP	1088.39	0.00626191
ENSMUST00000203914	Ptpro	M0	M1_Mk	3.84	UP	32.14	0.0249383
ENSMUST00000121695	Gm12164	M0	M1_Mk	3.84	DOWN	113.77	0.0286371
ENSMUST00000036904	Rnf139	M0	M1_Mk	3.83	UP	19.56	0.0128586
ENSMUST00000065028	Abr	M0	M1_Mk	3.83	UP	87.4	0.0251778
ENSMUST00000034214	Mt2	M0	M1_Mk	3.82	UP	2678.18	0.00626191
ENSMUST00000092464	Cd300c2	M0	M1_Mk	3.82	UP	61.09	0.046023
ENSMUST00000023580	Usp25	M0	M1_Mk	3.81	UP	41.87	0.00626191
ENSMUST00000032264	Gabarapl1	M0	M1_Mk	3.81	UP	54.65	0.0128586
ENSMUST00000044111	Rras	M0	M1_Mk	3.81	UP	38.31	0.0383977
ENSMUST00000109528	Blcap	M0	M1_Mk	3.81	UP	77.64	0.00626191
ENSMUST00000122404	Gm14150	M0	M1_Mk	3.81	DOWN	36.08	0.0370904
ENSMUST00000052678	Flnb	M0	M1_Mk	3.79	UP	14.29	0.0200165
ENSMUST00000171737	Odc1	M0	M1_Mk	3.79	UP	278.21	0.0406589
ENSMUST00000025399	Pmaip1	M0	M1_Mk	3.78	UP	41.09	0.00961334
ENSMUST00000076703	Gm9396	M0	M1_Mk	3.78	DOWN	155.01	0.0161112
ENSMUST00000202281	Rogdi	M0	M1_Mk	3.78	DOWN	51.46	0.0334391
XLOC_174838	-	M0	M1_Mk	3.78	DOWN	5591.52	0.0171929
XLOC_269543	Nrg1	M0	M1_Mk	3.78	DOWN	144.19	0.0251778
ENSMUST00000000727	Rab5b	M0	M1_Mk	3.74	UP	30.5	0.00626191
ENSMUST00000022791	Fbxo4	M0	M1_Mk	3.74	UP	36.4	0.00626191
ENSMUST00000070524	Tgoln1	M0	M1_Mk	3.74	UP	56.5	0.00626191
ENSMUST00000102823	Ttc39b	M0	M1_Mk	3.74	UP	5.29	0.0362566
ENSMUST00000068944	Plekho2	M0	M1_Mk	3.73	UP	101.82	0.00626191
ENSMUST00000208558	Gm7434	M0	M1_Mk	3.73	DOWN	136.28	0.0428244
ENSMUST00000047419	Tspo	M0	M1_Mk	3.71	UP	1535.52	0.00626191
ENSMUST00000070080	B4galt6	M0	M1_Mk	3.71	DOWN	9.08	0.034954
ENSMUST00000154056	Gm4997	M0	M1_Mk	3.71	DOWN	659.12	0.0171929
ENSMUST00000027237	Il18rap	M0	M1_Mk	3.7	UP	9.12	0.0200165
ENSMUST00000034041	Irf2	M0	M1_Mk	3.7	UP	28.81	0.0389813
ENSMUST00000103015	Narf	M0	M1_Mk	3.7	UP	6.03	0.046023
ENSMUST00000156876	Mfsd6	M0	M1_Mk	3.7	UP	19.72	0.00961334
ENSMUST00000120418	Gm13436	M0	M1_Mk	3.69	DOWN	418.53	0.00626191
ENSMUST00000001544	Vwa5a	M0	M1_Mk	3.68	UP	31.46	0.0200256
ENSMUST00000100023	Mb21d2	M0	M1_Mk	3.68	UP	21.38	0.0161112
ENSMUST00000165198	Gm9294	M0	M1_Mk	3.68	DOWN	58.04	0.0389813
XLOC_143447	Gm25432	M0	M1_Mk	3.68	DOWN	106.49	0.0334391
ENSMUST00000009435	Pttg1ip	M0	M1_Mk	3.67	UP	78.14	0.00626191
ENSMUST00000047511	Shtn1	M0	M1_Mk	3.67	UP	35.36	0.0362566
ENSMUST00000047711	AC122901.1,Vezt	M0	M1_Mk	3.67	UP	14.88	0.0334391
ENSMUST00000108639	Zbtb4	M0	M1_Mk	3.67	UP	4.69	0.034954
XLOC_180432	-	M0	M1_Mk	3.67	DOWN	706.66	0.0128586
ENSMUST00000027580	Slc35f5	M0	M1_Mk	3.66	UP	18.75	0.0334391
ENSMUST00000070690	Ptafr	M0	M1_Mk	3.66	UP	22.33	0.0161112
ENSMUST00000221154	AC124744.2	M0	M1_Mk	3.66	DOWN	152.23	0.0304857
ENSMUST00000223362	AC159815.1	M0	M1_Mk	3.66	DOWN	135.73	0.0406589
ENSMUST00000052281	Epop	M0	M1_Mk	3.65	DOWN	49.67	0.0251778
ENSMUST00000037983	Ensa	M0	M1_Mk	3.64	UP	63.25	0.0304857
ENSMUST00000209061	Zfp36	M0	M1_Mk	3.64	UP	75.18	0.0406589
ENSMUST00000210564	Chmp1b	M0	M1_Mk	3.64	UP	40.4	0.0469723
ENSMUST00000024884	Eif2ak2	M0	M1_Mk	3.63	UP	31.75	0.00626191
ENSMUST00000030693	Fgr	M0	M1_Mk	3.63	UP	12.94	0.0413593
ENSMUST00000098242	Ggh	M0	M1_Mk	3.63	UP	23.24	0.0249383
XLOC_143992	Dagla	M0	M1_Mk	3.63	UP	9.67	0.0469723
ENSMUST00000036742	Metrnl	M0	M1_Mk	3.62	UP	120.72	0.00961334
ENSMUST00000064196	B630019K06Rik	M0	M1_Mk	3.62	DOWN	29.29	0.0251778
ENSMUST00000046689	2810474O19Rik	M0	M1_Mk	3.61	UP	12.99	0.046023
ENSMUST00000110711	Snap23	M0	M1_Mk	3.6	UP	28.63	0.0171929
ENSMUST00000109687	Triobp	M0	M1_Mk	3.59	UP	26.92	0.0389813
ENSMUST00000001187	Anxa4	M0	M1_Mk	3.58	UP	176.24	0.00626191
ENSMUST00000027125	Coq10b	M0	M1_Mk	3.58	UP	22.52	0.0448025
ENSMUST00000017975	Rab5a	M0	M1_Mk	3.57	UP	27.81	0.0171929
ENSMUST00000021668	Npc2	M0	M1_Mk	3.56	UP	342.37	0.0161112
ENSMUST00000039191	1810011H11Rik	M0	M1_Mk	3.56	DOWN	47.58	0.027269
ENSMUST00000020301	Vsir	M0	M1_Mk	3.54	UP	25.81	0.0362566
ENSMUST00000093290	Peli1	M0	M1_Mk	3.54	UP	28.32	0.00626191
ENSMUST00000118652	Rpl22-ps1	M0	M1_Mk	3.54	DOWN	140.55	0.0413593
ENSMUST00000031002	Man2b2	M0	M1_Mk	3.53	UP	27.74	0.027269
ENSMUST00000038580	H2-M3	M0	M1_Mk	3.53	UP	68.42	0.0362566
ENSMUST00000015511	Plxnd1	M0	M1_Mk	3.53	DOWN	14.78	0.0334391
ENSMUST00000217116	Lars2	M0	M1_Mk	3.53	DOWN	244.05	0.0200165
ENSMUST00000079476	Nlrp3	M0	M1_Mk	3.52	UP	32.25	0.046023
ENSMUST00000120381	Stt3a	M0	M1_Mk	3.52	UP	68.65	0.00961334
ENSMUST00000093193	Dock2	M0	M1_Mk	3.51	UP	39.84	0.00626191
ENSMUST00000039581	Tmem106a	M0	M1_Mk	3.5	UP	49.8	0.0334391
ENSMUST00000052867	Gm9843	M0	M1_Mk	3.5	DOWN	538.9	0.00961334
ENSMUST00000027941	Atf3	M0	M1_Mk	3.49	UP	138.86	0.00626191
ENSMUST00000033210	Tmem159	M0	M1_Mk	3.49	UP	38.96	0.0357649
ENSMUST00000034087	Snx20	M0	M1_Mk	3.49	UP	232.38	0.00626191
ENSMUST00000108849	Mfap3	M0	M1_Mk	3.49	UP	15.7	0.0161112
ENSMUST00000115262	Msrb1	M0	M1_Mk	3.49	UP	520.4	0.0200256
ENSMUST00000117563	Gm9385	M0	M1_Mk	3.49	DOWN	332.4	0.0251778
ENSMUST00000025767	Aip	M0	M1_Mk	3.48	UP	94.05	0.0383977
ENSMUST00000033880	Eif4ebp1	M0	M1_Mk	3.48	UP	138.32	0.0334391
ENSMUST00000040065	Tlr13	M0	M1_Mk	3.48	UP	40.89	0.00961334
ENSMUST00000017946	Retreg3	M0	M1_Mk	3.47	UP	29.69	0.0467627
ENSMUST00000058845	Basp1	M0	M1_Mk	3.47	UP	430.55	0.00626191
ENSMUST00000117399	Msn	M0	M1_Mk	3.47	UP	307.63	0.0161112
ENSMUST00000015877	Capza2	M0	M1_Mk	3.46	UP	261.21	0.00961334
ENSMUST00000032183	Tmem43	M0	M1_Mk	3.46	UP	69.71	0.00626191
ENSMUST00000140523	Slc38a6	M0	M1_Mk	3.46	UP	17.36	0.027269
ENSMUST00000224975	Anxa7	M0	M1_Mk	3.46	UP	78.54	0.0469723
ENSMUST00000140507	Rpl9-ps7	M0	M1_Mk	3.46	DOWN	219.04	0.00961334
ENSMUST00000018711	Gabarap	M0	M1_Mk	3.45	UP	495.53	0.0458548
ENSMUST00000103029	Rhbdf2	M0	M1_Mk	3.45	UP	90.4	0.00961334
ENSMUST00000118282	Atm	M0	M1_Mk	3.43	UP	2.52	0.0413593
ENSMUST00000052615	Gm9800	M0	M1_Mk	3.43	DOWN	456.53	0.0362566
ENSMUST00000222087	Ifi30	M0	M1_Mk	3.42	UP	1159.77	0.00626191
ENSMUST00000099494	Btaf1	M0	M1_Mk	3.41	UP	9.34	0.0200256
ENSMUST00000099691	Hk1	M0	M1_Mk	3.41	UP	90.35	0.0161112
ENSMUST00000167459	Mbnl2	M0	M1_Mk	3.41	UP	26.06	0.0128586
ENSMUST00000219260	Sbno2	M0	M1_Mk	3.4	UP	45.57	0.0200256
ENSMUST00000100510	Gm16409	M0	M1_Mk	3.4	DOWN	56.1	0.046023
ENSMUST00000020909	Laptm4a	M0	M1_Mk	3.39	UP	278.24	0.00626191
ENSMUST00000040718	Ostm1	M0	M1_Mk	3.39	UP	32.75	0.0171929
ENSMUST00000098461	Cd37	M0	M1_Mk	3.39	UP	158.32	0.046023
ENSMUST00000120149	Gm6136	M0	M1_Mk	3.39	DOWN	197.17	0.0383977
XLOC_277705	-	M0	M1_Mk	3.39	DOWN	84.4	0.0357649
ENSMUST00000020576	Ccng1	M0	M1_Mk	3.38	UP	97.97	0.00626191
ENSMUST00000020695	Tns3	M0	M1_Mk	3.38	UP	51.96	0.00626191
ENSMUST00000015049	Dnajb9	M0	M1_Mk	3.37	UP	17.96	0.0383977
XLOC_018890	-	M0	M1_Mk	3.37	UP	15.04	0.0389813
XLOC_299609	-	M0	M1_Mk	3.36	DOWN	36.6	0.0362566
ENSMUST00000047906	Tiparp	M0	M1_Mk	3.35	UP	13.89	0.0251778
ENSMUST00000072866	Ubap1	M0	M1_Mk	3.35	UP	39.71	0.0350194
ENSMUST00000178344	Itpripl2	M0	M1_Mk	3.34	UP	25.7	0.0128586
ENSMUST00000119417	Gm5844	M0	M1_Mk	3.34	DOWN	25.74	0.046023
ENSMUST00000068569	Bcl2a1b	M0	M1_Mk	3.33	UP	454.12	0.0171929
ENSMUST00000090461	Fyb	M0	M1_Mk	3.32	UP	80.99	0.0128586
ENSMUST00000096751	Ttc9c	M0	M1_Mk	3.32	UP	14.43	0.0389813
ENSMUST00000052686	H2afx	M0	M1_Mk	3.32	DOWN	405.79	0.00626191
ENSMUST00000094469	Selenom	M0	M1_Mk	3.32	DOWN	177.79	0.0362566
ENSMUST00000004622	Gab2	M0	M1_Mk	3.31	UP	7.46	0.0249383
ENSMUST00000037865	Atp6v0a2	M0	M1_Mk	3.31	UP	25.32	0.0171929
ENSMUST00000179525	1600014C10Rik	M0	M1_Mk	3.3	UP	30.99	0.0482224
ENSMUST00000015894	Aph1a	M0	M1_Mk	3.29	UP	77.02	0.0383977
ENSMUST00000098486	Bcl2a1d	M0	M1_Mk	3.29	UP	239.81	0.0322409
ENSMUST00000049357	Pnrc1	M0	M1_Mk	3.28	UP	52.46	0.0334391
ENSMUST00000091354	Tpd52	M0	M1_Mk	3.28	UP	197.6	0.046023
ENSMUST00000119790	Gm13680	M0	M1_Mk	3.28	DOWN	91.94	0.0413593
ENSMUST00000023150	1810013L24Rik	M0	M1_Mk	3.27	UP	20.72	0.0200256
ENSMUST00000022766	Tox4	M0	M1_Mk	3.26	UP	35.54	0.0286371
ENSMUST00000001583	Ell2	M0	M1_Mk	3.25	UP	29.07	0.0161112
ENSMUST00000021001	Rab10	M0	M1_Mk	3.25	UP	123.03	0.0171929
ENSMUST00000062181	Zfp146	M0	M1_Mk	3.25	UP	23.23	0.0389813
ENSMUST00000117095	Pld3	M0	M1_Mk	3.25	UP	121.55	0.0200165
XLOC_007605	Gm19587	M0	M1_Mk	3.25	DOWN	56.69	0.0362566
ENSMUST00000029053	Ptpn1	M0	M1_Mk	3.24	UP	61.71	0.00961334
ENSMUST00000041197	Abhd4	M0	M1_Mk	3.24	UP	20.39	0.0448025
ENSMUST00000021728	Siva1	M0	M1_Mk	3.24	DOWN	395.09	0.0161112
ENSMUST00000062370	Wdr89	M0	M1_Mk	3.24	DOWN	66.3	0.0200165
ENSMUST00000120833	Gm14414	M0	M1_Mk	3.24	DOWN	338.8	0.0171929
ENSMUST00000013949	Birc3	M0	M1_Mk	3.23	UP	22.32	0.0350194
ENSMUST00000062591	Gm7204	M0	M1_Mk	3.23	UP	113.91	0.0383977
ENSMUST00000071973	Ero1lb	M0	M1_Mk	3.23	UP	20.86	0.0334391
ENSMUST00000037099	Clic4	M0	M1_Mk	3.22	UP	181.83	0.00626191
XLOC_149269	Grk5	M0	M1_Mk	3.22	UP	400.78	0.0251778
ENSMUST00000079733	Gm10036	M0	M1_Mk	3.22	DOWN	307.24	0.034954
ENSMUST00000000724	Kat2b	M0	M1_Mk	3.21	UP	11.03	0.0389813
ENSMUST00000026703	Bach1	M0	M1_Mk	3.21	UP	8.05	0.0389813
ENSMUST00000102581	Kctd10	M0	M1_Mk	3.21	UP	51.55	0.0251778
ENSMUST00000172812	Malat1	M0	M1_Mk	3.21	UP	248.49	0.0322409
ENSMUST00000171120	Rpl6l	M0	M1_Mk	3.2	DOWN	94.14	0.0362566
ENSMUST00000000193	Ccl2	M0	M1_Mk	3.19	UP	157.03	0.0375289
ENSMUST00000029126	Itch	M0	M1_Mk	3.19	UP	14.27	0.0286371
ENSMUST00000029740	Rnf115	M0	M1_Mk	3.19	UP	93.3	0.0458548
ENSMUST00000043305	Wdtc1	M0	M1_Mk	3.19	UP	21.88	0.0389813
ENSMUST00000021164	Pimreg	M0	M1_Mk	3.19	DOWN	111.18	0.046023
XLOC_139534	-	M0	M1_Mk	3.19	DOWN	148.56	0.0200165
ENSMUST00000026170	Ubtd1	M0	M1_Mk	3.18	UP	57.71	0.0350194
ENSMUST00000027322	Rhbdd1	M0	M1_Mk	3.18	UP	10.38	0.046023
ENSMUST00000002274	Napsa	M0	M1_Mk	3.17	UP	103.04	0.0200165
ENSMUST00000022378	Ero1l	M0	M1_Mk	3.16	UP	49.31	0.0161112
ENSMUST00000044355	Selenow	M0	M1_Mk	3.15	UP	482.36	0.00626191
ENSMUST00000030427	Eloa	M0	M1_Mk	3.14	UP	34.04	0.0249383
ENSMUST00000033900	Rab20	M0	M1_Mk	3.14	UP	45.78	0.0420558
ENSMUST00000057438	Vcpip1	M0	M1_Mk	3.14	UP	8.58	0.0200256
ENSMUST00000045521	Dtx4	M0	M1_Mk	3.14	DOWN	9.66	0.0334391
ENSMUST00000028426	Cers6	M0	M1_Mk	3.13	UP	20.73	0.0200256
ENSMUST00000139253	Serf2	M0	M1_Mk	3.13	UP	236.77	0.0375289
ENSMUST00000184616	Atf7	M0	M1_Mk	3.13	UP	5.07	0.046023
ENSMUST00000046575	Ptov1	M0	M1_Mk	3.12	DOWN	75.83	0.0428244
ENSMUST00000015484	Cybb	M0	M1_Mk	3.11	UP	288.02	0.0128586
ENSMUST00000075452	Chic2	M0	M1_Mk	3.11	UP	10.24	0.0334391
ENSMUST00000094028	Capza1	M0	M1_Mk	3.11	UP	76.91	0.0389813
ENSMUST00000004327	G6pdx	M0	M1_Mk	3.1	UP	190.84	0.0249383
ENSMUST00000175774	Pou2f2	M0	M1_Mk	3.1	UP	24.91	0.0383977
ENSMUST00000008537	Carhsp1	M0	M1_Mk	3.09	UP	49.28	0.0161112
ENSMUST00000068825	Nub1	M0	M1_Mk	3.08	UP	57.19	0.0200256
ENSMUST00000091924	Polr3gl	M0	M1_Mk	3.08	DOWN	46.84	0.0458548
ENSMUST00000018651	Trpv2	M0	M1_Mk	3.06	UP	127.08	0.0322409
ENSMUST00000055808	Ywhag	M0	M1_Mk	3.06	UP	299.51	0.0350194
XLOC_144750	Pcsk5	M0	M1_Mk	3.06	DOWN	135.06	0.0286371
ENSMUST00000025659	Zfand5	M0	M1_Mk	3.05	UP	57.96	0.0128586
ENSMUST00000023531	Hcls1	M0	M1_Mk	3.04	UP	803.3	0.0171929
ENSMUST00000024810	Fgd2	M0	M1_Mk	3.03	UP	43.2	0.0370904
ENSMUST00000033910	Leprotl1	M0	M1_Mk	3.03	UP	82.68	0.0200256
ENSMUST00000038942	Pbxip1	M0	M1_Mk	3.03	UP	82.74	0.0249383
ENSMUST00000096355	Csf2rb	M0	M1_Mk	3.03	UP	29.58	0.0334391
ENSMUST00000088295	Chpf2	M0	M1_Mk	3.02	UP	42.06	0.0448025
ENSMUST00000029297	Slc7a11	M0	M1_Mk	3.01	UP	6.33	0.0440407
ENSMUST00000063888	Pld4	M0	M1_Mk	3.01	UP	396.12	0.0128586
ENSMUST00000076046	Csf2ra	M0	M1_Mk	3.01	UP	94.22	0.0389813
ENSMUST00000109627	Cbx6	M0	M1_Mk	3.01	DOWN	27.76	0.0334391
ENSMUST00000201185	Gsn	M0	M1_Mk	3	UP	355.99	0.0128586
ENSMUST00000107384	Idh2	M0	M1_Mk	2.99	DOWN	98.08	0.0362566
ENSMUST00000140761	Ppm1m	M0	M1_Mk	2.97	UP	95	0.034954
ENSMUST00000044155	Ubash3b	M0	M1_Mk	2.96	UP	39.6	0.0251778
ENSMUST00000044277	Chmp4b	M0	M1_Mk	2.94	UP	299.7	0.0357649
ENSMUST00000201888	Rpl37rt	M0	M1_Mk	2.94	DOWN	603.04	0.0440407
ENSMUST00000038753	Sh3pxd2b	M0	M1_Mk	2.93	UP	18.6	0.0251778
ENSMUST00000049064	Rap2b	M0	M1_Mk	2.93	UP	19.66	0.0357649
ENSMUST00000022913	Dcstamp	M0	M1_Mk	2.92	UP	54.1	0.0334391
ENSMUST00000032065	Pcyox1	M0	M1_Mk	2.92	UP	15.98	0.0413593
ENSMUST00000056433	Gpr107	M0	M1_Mk	2.92	UP	16.98	0.0389813
ENSMUST00000079213	Prpf38a	M0	M1_Mk	2.92	UP	104.01	0.027269
ENSMUST00000097014	Tuba1a	M0	M1_Mk	2.92	UP	97.88	0.0304857
ENSMUST00000097713	Plekhm3	M0	M1_Mk	2.91	UP	13.13	0.0389813
ENSMUST00000016383	Lonrf3	M0	M1_Mk	2.91	DOWN	34.8	0.0350194
ENSMUST00000057740	Rpsa-ps10	M0	M1_Mk	2.91	DOWN	122.84	0.0383977
ENSMUST00000122418	Gm14323	M0	M1_Mk	2.91	DOWN	324.88	0.0362566
XLOC_122839	-	M0	M1_Mk	2.91	DOWN	140.3	0.0362566
ENSMUST00000022721	Cln5	M0	M1_Mk	2.9	UP	33.54	0.0389813
ENSMUST00000023143	Litaf	M0	M1_Mk	2.9	UP	199.59	0.0200256
ENSMUST00000030284	Rnf11	M0	M1_Mk	2.9	UP	33.74	0.0249383
ENSMUST00000036333	Prkx	M0	M1_Mk	2.9	UP	22.73	0.0362566
ENSMUST00000053593	Rap2c	M0	M1_Mk	2.9	UP	36.59	0.0200165
ENSMUST00000048914	Mrpl34	M0	M1_Mk	2.89	DOWN	439.64	0.0334391
ENSMUST00000107364	Rab5c	M0	M1_Mk	2.88	UP	342.95	0.0200165
ENSMUST00000186568	Ncf2	M0	M1_Mk	2.88	UP	143.37	0.0161112
ENSMUST00000016771	Myh9	M0	M1_Mk	2.85	UP	99.31	0.0304857
ENSMUST00000033133	Rgs10	M0	M1_Mk	2.85	DOWN	129.63	0.0357649
ENSMUST00000033933	Saraf	M0	M1_Mk	2.83	UP	113.43	0.027269
ENSMUST00000117288	Gm15427	M0	M1_Mk	2.83	DOWN	283.13	0.0428244
ENSMUST00000124992	Ube2j1	M0	M1_Mk	2.82	UP	31.12	0.0413593
XLOC_281777	-	M0	M1_Mk	2.82	DOWN	1254.26	0.0389813
ENSMUST00000064667	Rap1b	M0	M1_Mk	2.81	UP	337.73	0.0128586
ENSMUST00000127206	Rgs2	M0	M1_Mk	2.81	UP	179.92	0.046023
ENSMUST00000153892	Sumo2	M0	M1_Mk	2.81	UP	162.72	0.0362566
ENSMUST00000029941	Pdlim5	M0	M1_Mk	2.8	UP	15.66	0.0389813
ENSMUST00000043843	Lasp1	M0	M1_Mk	2.8	UP	226.76	0.0362566
ENSMUST00000082414	mt-Nd4	M0	M1_Mk	2.8	UP	283.71	0.0357649
ENSMUST00000166750	Cmip	M0	M1_Mk	2.79	UP	71.77	0.0458548
ENSMUST00000071641	Gm15500	M0	M1_Mk	2.79	DOWN	194.73	0.034954
ENSMUST00000029344	Mfsd1	M0	M1_Mk	2.78	UP	169.55	0.00961334
ENSMUST00000099858	Prep	M0	M1_Mk	2.78	UP	17.33	0.0200256
ENSMUST00000171975	Arih1	M0	M1_Mk	2.78	UP	21.99	0.0362566
ENSMUST00000018851	Dync1h1	M0	M1_Mk	2.77	UP	31.45	0.0286371
ENSMUST00000029024	Rab22a	M0	M1_Mk	2.77	UP	15.12	0.046023
ENSMUST00000033486	Plp2	M0	M1_Mk	2.77	UP	623.11	0.0200165
ENSMUST00000113215	Sh3bgrl2	M0	M1_Mk	2.77	UP	25	0.0397691
XLOC_113117	-	M0	M1_Mk	2.77	DOWN	256.55	0.0383977
ENSMUST00000019199	Plod1	M0	M1_Mk	2.76	UP	80.44	0.0362566
ENSMUST00000035673	Vhl	M0	M1_Mk	2.76	UP	39.77	0.0357649
ENSMUST00000064679	Rab7b	M0	M1_Mk	2.76	UP	19.93	0.0389813
ENSMUST00000069994	St3gal5	M0	M1_Mk	2.76	UP	158.23	0.0362566
ENSMUST00000072232	Tmod3	M0	M1_Mk	2.76	UP	40.16	0.0200256
ENSMUST00000015645	Hivep2	M0	M1_Mk	2.75	UP	5.92	0.0469723
ENSMUST00000071858	Hpcal1	M0	M1_Mk	2.75	UP	117.19	0.0362566
ENSMUST00000085651	Nptn	M0	M1_Mk	2.75	UP	141.55	0.0489141
ENSMUST00000055322	Ier5	M0	M1_Mk	2.74	UP	101.32	0.0334391
ENSMUST00000094499	Kif1c	M0	M1_Mk	2.74	UP	50.15	0.0448025
ENSMUST00000102621	Stxbp3	M0	M1_Mk	2.73	UP	27.64	0.046023
ENSMUST00000026318	Sat1	M0	M1_Mk	2.72	UP	582.41	0.0362566
ENSMUST00000067268	Pxn	M0	M1_Mk	2.72	UP	66.43	0.0428244
ENSMUST00000072777	Hmga2	M0	M1_Mk	2.71	UP	108.25	0.0428244
ENSMUST00000198872	Gm6204	M0	M1_Mk	2.71	DOWN	258.81	0.046023
ENSMUST00000063694	Klf13	M0	M1_Mk	2.7	UP	23.58	0.0383977
ENSMUST00000076803	Atg13	M0	M1_Mk	2.69	UP	35.11	0.046023
ENSMUST00000102759	Stam2	M0	M1_Mk	2.69	UP	20.36	0.0458548
ENSMUST00000114900	Zc3hav1	M0	M1_Mk	2.68	UP	33.54	0.0458548
ENSMUST00000023749	Tmbim6	M0	M1_Mk	2.67	UP	499.06	0.0350194
ENSMUST00000034046	Acsl1	M0	M1_Mk	2.67	UP	26.24	0.0406589
ENSMUST00000069747	Emc7	M0	M1_Mk	2.66	UP	43.28	0.0249383
ENSMUST00000041500	Srxn1	M0	M1_Mk	2.65	UP	79.23	0.0362566
ENSMUST00000200970	Gm7993	M0	M1_Mk	2.63	UP	122.12	0.0383977
ENSMUST00000023431	Tbc1d23	M0	M1_Mk	2.61	UP	34.16	0.046023
ENSMUST00000086723	Man2a1	M0	M1_Mk	2.61	UP	16.27	0.0389813
ENSMUST00000034946	Snx1	M0	M1_Mk	2.6	UP	115.91	0.0383977
ENSMUST00000162945	Spata13	M0	M1_Mk	2.6	UP	24.07	0.0389813
ENSMUST00000007757	Tgfbr1	M0	M1_Mk	2.59	UP	22.01	0.0389813
ENSMUST00000029353	Kpna4	M0	M1_Mk	2.58	UP	18.44	0.0383977
ENSMUST00000038791	Gde1	M0	M1_Mk	2.58	UP	120.63	0.0406589
ENSMUST00000117654	Tbrg1	M0	M1_Mk	2.58	UP	129.91	0.0469723
ENSMUST00000001989	Uba1	M0	M1_Mk	2.56	UP	163.18	0.0383977
ENSMUST00000022446	Eaf1	M0	M1_Mk	2.56	UP	51.38	0.0406589
ENSMUST00000025728	Frmd8	M0	M1_Mk	2.55	UP	36.29	0.0383977
ENSMUST00000026595	Tmem192	M0	M1_Mk	2.54	UP	161.95	0.0406589
ENSMUST00000031654	Pomp	M0	M1_Mk	2.54	UP	523.65	0.0362566
ENSMUST00000045791	Scamp2	M0	M1_Mk	2.54	UP	101.67	0.0389813
ENSMUST00000053183	Arf3	M0	M1_Mk	2.54	UP	133.61	0.0370904
ENSMUST00000059975	Fam174a	M0	M1_Mk	2.54	UP	138.15	0.0370904
ENSMUST00000007602	M6pr	M0	M1_Mk	2.53	UP	375.67	0.0362566
ENSMUST00000060455	Ccndbp1	M0	M1_Mk	2.53	UP	80.29	0.046023
ENSMUST00000024709	Cd2ap	M0	M1_Mk	2.51	UP	32.12	0.0383977
ENSMUST00000026972	Fam20c	M0	M1_Mk	2.51	DOWN	74.15	0.0453648
ENSMUST00000034074	N4bp1	M0	M1_Mk	2.5	UP	17.86	0.0453648
ENSMUST00000027974	Atf6	M0	M1_Mk	2.47	UP	25.08	0.0420558
ENSMUST00000080723	Tax1bp1	M0	M1_Mk	2.47	UP	65.43	0.0389813
ENSMUST00000102781	Jak1	M0	M1_Mk	2.47	UP	47.64	0.0406589
ENSMUST00000046094	Ppp1ca	M0	M1_Mk	2.46	UP	483.25	0.0383977
ENSMUST00000178474	Actr3	M0	M1_Mk	2.46	UP	458.01	0.0383977
XLOC_231654	-	M0	M1_Mk	2.46	DOWN	18.56	0.0428244
ENSMUST00000025631	Ostf1	M0	M1_Mk	2.44	UP	166.55	0.0370904
ENSMUST00000021114	Galk1	M0	M1_Mk	2.44	DOWN	312.21	0.0489141
ENSMUST00000033582	Cox7b	M0	M1_Mk	2.41	UP	443.74	0.0448025
ENSMUST00000081232	Plcg2	M0	M1_Mk	2.41	UP	74.99	0.0375289
ENSMUST00000036854	Efhd2	M0	M1_Mk	2.39	UP	513.69	0.0467627
ENSMUST00000109057	9530068E07Rik	M0	M1_Mk	2.38	UP	132.23	0.0389813
ENSMUST00000041139	Rab8b	M0	M1_Mk	2.37	UP	60.58	0.0453648
ENSMUST00000138679	Gm4735	M0	M1_Mk	2.37	UP	505.41	0.0397691
ENSMUST00000115467	Tes	M0	M1_Mk	2.31	UP	120.35	0.0469723
ENSMUST00000018992	Rars	M0	M1_Mk	2.29	UP	155.89	0.0448025
ENSMUST00000053766	Amfr	M0	M1_Mk	2.28	UP	81.26	0.0489141

## Sheet: M0_M1Cn
gene_id	gene_name	sample1	sample2	fold_change	direction	total_fpkm	q-value	gene_description
ENSMUST00000031549	Gm4951	M0	M1_Cn	274.7	UP	64.85	0.0322409
ENSMUST00000040828	H2-Ab1	M0	M1_Cn	271.48	UP	588.41	0.00626191
ENSMUST00000045097	Gbp7	M0	M1_Cn	266.12	UP	32.06	0.0458548
ENSMUST00000000266	Ifi202b	M0	M1_Cn	221.57	UP	246.46	0.00626191
ENSMUST00000165774	Gbp2	M0	M1_Cn	209.94	UP	239.6	0.00626191
ENSMUST00000043315	Serpina3g	M0	M1_Cn	196.04	UP	294.96	0.00626191
ENSMUST00000090127	Gbp5	M0	M1_Cn	170.05	UP	50.51	0.0171929
ENSMUST00000020970	Rsad2	M0	M1_Cn	159.05	UP	86.89	0.00626191
ENSMUST00000046285	C1qa	M0	M1_Cn	158.25	UP	207.56	0.0469723
ENSMUST00000136756	Pla2g16	M0	M1_Cn	158.2	UP	113.19	0.00626191
ENSMUST00000089620	Cd86	M0	M1_Cn	152.97	UP	32.55	0.0383977
ENSMUST00000029935	Gbp3	M0	M1_Cn	149.48	UP	58.47	0.00626191
ENSMUST00000065679	Slamf8	M0	M1_Cn	144.48	UP	197.17	0.00626191
ENSMUST00000038099	Socs1	M0	M1_Cn	142.12	UP	277.67	0.0200165
ENSMUST00000078825	Fcgr4	M0	M1_Cn	135.35	UP	173.35	0.00961334
ENSMUST00000018610	Nos2	M0	M1_Cn	115.97	UP	97.69	0.00626191
ENSMUST00000134042	H2-Ea-ps	M0	M1_Cn	111.06	UP	215.05	0.00626191
ENSMUST00000111214	Ifi204	M0	M1_Cn	93.99	UP	170.93	0.00626191
ENSMUST00000016640	Cd274	M0	M1_Cn	87.71	UP	74.19	0.00626191
ENSMUST00000046739	Ifi44l	M0	M1_Cn	82.51	UP	99.68	0.00626191
ENSMUST00000042121	H2-DMa	M0	M1_Cn	81.59	UP	91.38	0.00626191
ENSMUST00000102825	Ifit3	M0	M1_Cn	76.36	UP	35.84	0.00961334
ENSMUST00000208683	Tnfsf13b	M0	M1_Cn	73.99	UP	52.96	0.0334391
ENSMUST00000070478	Sdc3	M0	M1_Cn	72.23	UP	52.2	0.00626191
ENSMUST00000062784	Fam26f	M0	M1_Cn	68.82	UP	446.65	0.00626191
ENSMUST00000166121	Phf11b	M0	M1_Cn	67.84	UP	48.38	0.0334391
ENSMUST00000102824	Ifit1	M0	M1_Cn	64.16	UP	43.28	0.00626191
ENSMUST00000025691	Fas	M0	M1_Cn	62.81	UP	33.56	0.00626191
ENSMUST00000102840	Ass1	M0	M1_Cn	55.84	UP	82.31	0.00626191
ENSMUST00000085425	Isg15	M0	M1_Cn	54.94	UP	446.02	0.00626191
ENSMUST00000108534	Scimp	M0	M1_Cn	52.22	UP	75.86	0.00961334
ENSMUST00000052168	Otud1	M0	M1_Cn	48.8	UP	24.59	0.00961334
ENSMUST00000020969	Cmpk2	M0	M1_Cn	46.2	UP	32.63	0.00626191
ENSMUST00000073707	Cd40	M0	M1_Cn	42.92	UP	58.4	0.0251778
ENSMUST00000102826	Ifit2	M0	M1_Cn	39.88	UP	58.7	0.00626191
ENSMUST00000031817	Herc6	M0	M1_Cn	39.03	UP	10.56	0.0362566
ENSMUST00000021011	Ccl7	M0	M1_Cn	38.21	UP	50.96	0.0161112
ENSMUST00000006391	Serpinb9	M0	M1_Cn	37.75	UP	121.31	0.00626191
ENSMUST00000035065	Ptgs2	M0	M1_Cn	36.69	UP	108.1	0.00626191
ENSMUST00000101429	Tmem176b	M0	M1_Cn	35.43	DOWN	151.94	0.00626191
ENSMUST00000108920	Irf1	M0	M1_Cn	34.59	UP	336.3	0.00626191
ENSMUST00000032198	Usp18	M0	M1_Cn	34.44	UP	117.12	0.00626191
ENSMUST00000029671	Ifi44	M0	M1_Cn	34.37	UP	124.65	0.00626191
ENSMUST00000186574	Stat1	M0	M1_Cn	31.11	UP	59.34	0.0362566
ENSMUST00000189244	Stat1	M0	M1_Cn	30.33	UP	65.72	0.00626191
ENSMUST00000028881	Il1b	M0	M1_Cn	30.06	UP	22.91	0.0200165
ENSMUST00000061455	Fam46c	M0	M1_Cn	27.72	UP	9.58	0.00626191
XLOC_235213	-	M0	M1_Cn	27.53	UP	4.68	0.0161112
ENSMUST00000033919	Vegfc	M0	M1_Cn	27.49	UP	8.97	0.0128586
XLOC_106260	-	M0	M1_Cn	27.06	UP	15.32	0.0286371
ENSMUST00000017799	Cd40	M0	M1_Cn	26.97	UP	12.73	0.0383977
ENSMUST00000174576	Psmb9	M0	M1_Cn	26.37	UP	285.45	0.00626191
ENSMUST00000170086	Tap1	M0	M1_Cn	26.02	UP	100.28	0.0362566
ENSMUST00000035938	Ccl5	M0	M1_Cn	24.73	UP	228.57	0.00626191
ENSMUST00000114487	Il1rn	M0	M1_Cn	24.17	UP	109.24	0.00626191
ENSMUST00000195589	Clec7a	M0	M1_Cn	23.77	UP	95.6	0.00626191
ENSMUST00000043422	Tapbpl	M0	M1_Cn	23.32	UP	50.34	0.00626191
XLOC_278746	-	M0	M1_Cn	23.29	UP	3.5	0.0224609
ENSMUST00000146233	Xaf1	M0	M1_Cn	22.71	UP	15.47	0.0161112
ENSMUST00000137032	Nlrc5	M0	M1_Cn	22.34	UP	29.35	0.0389813
ENSMUST00000028704	Hao1	M0	M1_Cn	22.29	UP	11.22	0.0251778
ENSMUST00000026911	Ccr1	M0	M1_Cn	21.75	UP	5.14	0.0224609
ENSMUST00000095328	Cyp4v3	M0	M1_Cn	21.4	UP	46.55	0.00626191
ENSMUST00000038423	Rtp4	M0	M1_Cn	21.2	UP	40.67	0.0128586
ENSMUST00000085708	Stat2	M0	M1_Cn	20.76	UP	26.59	0.00626191
XLOC_122804	-	M0	M1_Cn	20.57	UP	88.56	0.0128586
ENSMUST00000006667	Gvin1	M0	M1_Cn	19.29	UP	5.93	0.00626191
ENSMUST00000038886	Csf3	M0	M1_Cn	19.12	UP	14.36	0.0304857
ENSMUST00000106766	Gm4070	M0	M1_Cn	18.8	UP	6.08	0.00626191
ENSMUST00000067443	Slfn5	M0	M1_Cn	18.67	UP	15.77	0.00626191
ENSMUST00000108152	Slfn8	M0	M1_Cn	18.21	UP	6.06	0.0406589
ENSMUST00000095923	Rnase6	M0	M1_Cn	17.94	UP	19.17	0.0224609
ENSMUST00000022591	Epsti1	M0	M1_Cn	17.59	UP	19.21	0.00626191
ENSMUST00000055676	S1pr1	M0	M1_Cn	17.37	DOWN	18.39	0.00626191
ENSMUST00000042665	Parp14	M0	M1_Cn	17.17	UP	16.91	0.00626191
ENSMUST00000058714	Cd24a	M0	M1_Cn	16.67	DOWN	30.19	0.00626191
ENSMUST00000114050	Tmsb10	M0	M1_Cn	16.66	UP	493.43	0.00626191
ENSMUST00000205120	Creb5	M0	M1_Cn	16.55	UP	4.07	0.00626191
ENSMUST00000042312	Trafd1	M0	M1_Cn	16.21	UP	30.76	0.0397691
ENSMUST00000037913	Rmi2	M0	M1_Cn	15.82	UP	6.26	0.00961334
ENSMUST00000184842	Gm8995	M0	M1_Cn	15.68	UP	13.14	0.00626191
ENSMUST00000093508	Sp110	M0	M1_Cn	15.58	UP	159.81	0.00626191
ENSMUST00000000208	Slfn4	M0	M1_Cn	15.53	UP	29.64	0.00626191
ENSMUST00000048655	Dusp10	M0	M1_Cn	15.43	UP	7.72	0.0322409
ENSMUST00000112191	Parp11	M0	M1_Cn	14.95	UP	13.71	0.0161112
ENSMUST00000017637	Igfbp4	M0	M1_Cn	14.86	DOWN	69.34	0.00626191
ENSMUST00000046174	Cldn11	M0	M1_Cn	14.85	DOWN	8.67	0.0350194
ENSMUST00000208302	Gm44751	M0	M1_Cn	14.7	UP	5.29	0.00626191
ENSMUST00000027012	Casp4	M0	M1_Cn	14.57	UP	44.24	0.00626191
ENSMUST00000028257	Gca	M0	M1_Cn	14.55	UP	8.47	0.00626191
ENSMUST00000001327	Itgb7	M0	M1_Cn	14.36	UP	34.23	0.00626191
ENSMUST00000055458	Cdc42ep2	M0	M1_Cn	14.24	UP	29.85	0.00961334
ENSMUST00000202064	Trafd1	M0	M1_Cn	14.23	UP	163.35	0.00626191
ENSMUST00000170837	Gm9844	M0	M1_Cn	14.15	UP	111.63	0.00626191
ENSMUST00000114482	Il1rn	M0	M1_Cn	14.11	UP	131.81	0.00626191
ENSMUST00000029748	Fcgr1	M0	M1_Cn	13.89	UP	155.58	0.00626191
ENSMUST00000057145	Hcar2	M0	M1_Cn	13.82	UP	14.77	0.00626191
ENSMUST00000027830	Slamf9	M0	M1_Cn	13.33	UP	64.24	0.00626191
ENSMUST00000066427	Sp100	M0	M1_Cn	13.17	UP	28.48	0.0161112
ENSMUST00000022082	Glrx	M0	M1_Cn	13.03	UP	308.68	0.00626191
XLOC_294339	-	M0	M1_Cn	13.01	UP	2.8	0.034954
ENSMUST00000081435	H2-Q4	M0	M1_Cn	13	UP	257.97	0.00626191
XLOC_175089	-	M0	M1_Cn	12.99	UP	15.11	0.0389813
XLOC_143578	-	M0	M1_Cn	12.8	UP	3.09	0.0389813
ENSMUST00000044833	Oas3	M0	M1_Cn	12.73	UP	52.09	0.00626191
ENSMUST00000022595	Rgcc	M0	M1_Cn	12.64	UP	31.9	0.0362566
ENSMUST00000174699	H2-Q6	M0	M1_Cn	12.61	UP	40.29	0.00626191
ENSMUST00000041331	Scd1	M0	M1_Cn	12.6	DOWN	12.14	0.00626191
XLOC_309212	-	M0	M1_Cn	12.54	DOWN	53.78	0.0304857
ENSMUST00000029140	Procr	M0	M1_Cn	12.36	UP	36.28	0.00626191
ENSMUST00000027015	Casp1	M0	M1_Cn	12.34	UP	171.46	0.00626191
ENSMUST00000006392	Serpinb9b	M0	M1_Cn	12.32	UP	7.93	0.0128586
ENSMUST00000068140	Tmem158	M0	M1_Cn	12.26	DOWN	32.46	0.00626191
ENSMUST00000112459	Ifih1	M0	M1_Cn	11.81	UP	8.1	0.0200165
ENSMUST00000115924	AC168977.1	M0	M1_Cn	11.66	UP	279.26	0.00626191
ENSMUST00000206846	Il4ra	M0	M1_Cn	11.5	UP	11.82	0.00626191
ENSMUST00000203652	Zyx	M0	M1_Cn	11.49	UP	94.83	0.00626191
ENSMUST00000109799	Hck	M0	M1_Cn	11.35	UP	97.24	0.00626191
ENSMUST00000000193	Ccl2	M0	M1_Cn	11.21	UP	457.77	0.00626191
ENSMUST00000080204	Sp140	M0	M1_Cn	11.03	UP	40.87	0.00626191
ENSMUST00000178024	G530012D18Rik	M0	M1_Cn	10.93	UP	671.93	0.0362566
ENSMUST00000048967	Cpe	M0	M1_Cn	10.8	UP	8.24	0.0322409
ENSMUST00000162096	Oas1g	M0	M1_Cn	10.57	UP	37.18	0.0375289
ENSMUST00000024811	Pim1	M0	M1_Cn	10.24	UP	63.83	0.00626191
ENSMUST00000000188	Ccnd2	M0	M1_Cn	10.23	UP	5.3	0.0171929
XLOC_292157	Tlr9	M0	M1_Cn	10.15	UP	15.76	0.00626191
ENSMUST00000030032	Tmeff1	M0	M1_Cn	10.01	UP	9.75	0.0161112
ENSMUST00000084530	Slc31a2	M0	M1_Cn	9.98	UP	42.7	0.00626191
ENSMUST00000050584	Cystm1	M0	M1_Cn	9.97	UP	36.43	0.0161112
ENSMUST00000099265	Fndc10	M0	M1_Cn	9.86	DOWN	11.57	0.0383977
ENSMUST00000108268	Lgals9	M0	M1_Cn	9.7	UP	70.6	0.00626191
ENSMUST00000025646	Slc15a3	M0	M1_Cn	9.54	UP	232.25	0.00626191
XLOC_260454	Gm8995	M0	M1_Cn	9.51	UP	31.89	0.00626191
ENSMUST00000111360	AC133103.1	M0	M1_Cn	9.45	UP	37.31	0.00961334
ENSMUST00000052380	Insl6	M0	M1_Cn	9.31	UP	39.48	0.0171929
ENSMUST00000027379	Xrcc5	M0	M1_Cn	8.87	DOWN	6.83	0.0493784
ENSMUST00000109868	Idnk	M0	M1_Cn	8.81	UP	48.61	0.027269
ENSMUST00000126231	4930455G09Rik	M0	M1_Cn	8.77	UP	98.56	0.00961334
ENSMUST00000054002	Socs3	M0	M1_Cn	8.76	UP	61.98	0.00626191
ENSMUST00000059037	Trim12c	M0	M1_Cn	8.72	UP	19.79	0.00626191
ENSMUST00000036248	Pmepa1	M0	M1_Cn	8.59	UP	103.27	0.00626191
ENSMUST00000209210	Gm6329	M0	M1_Cn	8.58	UP	82.87	0.00626191
ENSMUST00000113102	Naaa	M0	M1_Cn	8.54	UP	57.3	0.00961334
ENSMUST00000201831	Gm20559	M0	M1_Cn	8.48	UP	17.36	0.00626191
ENSMUST00000181308	Ptgs2os2	M0	M1_Cn	8.47	UP	16.86	0.00626191
ENSMUST00000080322	Oas1a	M0	M1_Cn	8.35	UP	108.99	0.00626191
ENSMUST00000120754	Acvrl1	M0	M1_Cn	8.31	UP	19.53	0.00626191
ENSMUST00000118110	Arrdc4	M0	M1_Cn	8.25	UP	22.33	0.046023
XLOC_124438	-	M0	M1_Cn	8.01	UP	5.63	0.0249383
ENSMUST00000178092	Pnp	M0	M1_Cn	7.94	UP	250.89	0.00626191
ENSMUST00000162161	Srgn	M0	M1_Cn	7.87	UP	372.23	0.0383977
ENSMUST00000038368	Id1	M0	M1_Cn	7.86	UP	203.75	0.00626191
ENSMUST00000041874	Npl	M0	M1_Cn	7.81	DOWN	4.36	0.0489141
ENSMUST00000042081	C3ar1	M0	M1_Cn	7.66	UP	48.03	0.00626191
ENSMUST00000034883	Stoml1	M0	M1_Cn	7.65	UP	35.62	0.00626191
ENSMUST00000090476	BC028528	M0	M1_Cn	7.5	UP	69.32	0.046023
XLOC_035724	-	M0	M1_Cn	7.39	UP	35.95	0.0493784
ENSMUST00000040312	Trib3	M0	M1_Cn	7.29	UP	29.12	0.00961334
ENSMUST00000001184	Mxd1	M0	M1_Cn	7.18	UP	4.11	0.0334391
ENSMUST00000028846	Dusp2,MSTRG.159775	M0	M1_Cn	7.17	UP	52.85	0.00626191
ENSMUST00000135709	Arid4a	M0	M1_Cn	7.13	UP	24.1	0.0469723
ENSMUST00000025705	Jak2	M0	M1_Cn	7.02	UP	14.42	0.00626191
ENSMUST00000075433	Cxcl2	M0	M1_Cn	6.99	UP	10.68	0.0334391
XLOC_225113	-	M0	M1_Cn	6.98	DOWN	7.08	0.00961334
ENSMUST00000138683	Chpf	M0	M1_Cn	6.92	UP	25.14	0.0469723
ENSMUST00000086763	Adgre1	M0	M1_Cn	6.86	UP	26.58	0.00626191
ENSMUST00000003445	Fkbp11	M0	M1_Cn	6.84	DOWN	43.14	0.0383977
ENSMUST00000037399	Blvrb	M0	M1_Cn	6.81	UP	419.36	0.00626191
ENSMUST00000026221	Scd2	M0	M1_Cn	6.7	DOWN	127.22	0.00626191
ENSMUST00000174778	Gm10499	M0	M1_Cn	6.68	UP	36.79	0.0249383
ENSMUST00000068569	Bcl2a1b	M0	M1_Cn	6.6	UP	798.28	0.00626191
ENSMUST00000020022	Smpdl3a	M0	M1_Cn	6.56	UP	42.42	0.00626191
ENSMUST00000051672	Bst2	M0	M1_Cn	6.55	UP	921.09	0.00626191
ENSMUST00000068593	C1ra	M0	M1_Cn	6.54	UP	4.86	0.0334391
ENSMUST00000144529	Lgals3bp	M0	M1_Cn	6.42	UP	321.77	0.00626191
ENSMUST00000029649	Ctso	M0	M1_Cn	6.39	UP	9.86	0.0128586
ENSMUST00000043722	Lgals3bp	M0	M1_Cn	6.29	UP	71.33	0.00961334
XLOC_257374	AU020206	M0	M1_Cn	6.26	UP	97.02	0.0251778
ENSMUST00000114496	Cd47	M0	M1_Cn	6.25	UP	343.01	0.00626191
ENSMUST00000135158	Chst3	M0	M1_Cn	6.23	DOWN	2.35	0.0482224
ENSMUST00000033418	Il13ra1	M0	M1_Cn	6.06	UP	22.22	0.00626191
ENSMUST00000025025	Dusp1	M0	M1_Cn	6.02	UP	20.92	0.0286371
ENSMUST00000120087	Samd9l	M0	M1_Cn	5.98	UP	4.53	0.00626191
ENSMUST00000155285	Mdm2	M0	M1_Cn	5.88	UP	59.06	0.00626191
ENSMUST00000102642	Ube2l6	M0	M1_Cn	5.87	UP	129.6	0.00626191
ENSMUST00000096356	Csf2rb2	M0	M1_Cn	5.86	UP	21.29	0.00626191
ENSMUST00000091403	Arsb	M0	M1_Cn	5.79	DOWN	18.77	0.0413593
ENSMUST00000029515	S100a11	M0	M1_Cn	5.77	UP	1678.75	0.00626191
ENSMUST00000037875	Rrbp1	M0	M1_Cn	5.76	UP	132.38	0.0389813
ENSMUST00000062519	Crebrf	M0	M1_Cn	5.74	UP	1.41	0.0482224
ENSMUST00000160987	Srgn	M0	M1_Cn	5.74	UP	219.11	0.00626191
ENSMUST00000027368	Slc11a1	M0	M1_Cn	5.73	UP	125.42	0.00626191
ENSMUST00000159814	Arl4c	M0	M1_Cn	5.67	DOWN	3.8	0.0389813
ENSMUST00000003981	Il7r	M0	M1_Cn	5.65	UP	13.54	0.00626191
ENSMUST00000019734	Cyb561	M0	M1_Cn	5.62	UP	7.19	0.046023
ENSMUST00000172235	Rnf213	M0	M1_Cn	5.62	UP	59.78	0.00626191
ENSMUST00000105041	H2-Q1	M0	M1_Cn	5.56	UP	18.62	0.0161112
ENSMUST00000097772	Il1rl1	M0	M1_Cn	5.56	DOWN	4.07	0.0286371
ENSMUST00000025582	Ms4a6d	M0	M1_Cn	5.53	UP	99.78	0.00626191
ENSMUST00000001544	Vwa5a	M0	M1_Cn	5.5	UP	43.68	0.00626191
ENSMUST00000082411	mt-Nd3	M0	M1_Cn	5.44	DOWN	187.06	0.0334391
ENSMUST00000127638	Stat3	M0	M1_Cn	5.43	UP	31.92	0.027269
ENSMUST00000037035	Ripk2	M0	M1_Cn	5.39	UP	29.06	0.00626191
ENSMUST00000047419	Tspo	M0	M1_Cn	5.37	UP	2079.95	0.00626191
ENSMUST00000049658	Pitpnm1	M0	M1_Cn	5.37	UP	13.16	0.0286371
ENSMUST00000015511	Plxnd1	M0	M1_Cn	5.36	DOWN	13.67	0.00961334
ENSMUST00000149940	Mir22hg	M0	M1_Cn	5.35	UP	25.9	0.0224609
XLOC_021087	-	M0	M1_Cn	5.34	DOWN	26.64	0.046023
ENSMUST00000098486	Bcl2a1d	M0	M1_Cn	5.31	UP	352.73	0.00626191
ENSMUST00000019130	Slfn3	M0	M1_Cn	5.29	UP	9.83	0.0389813
ENSMUST00000038287	Dusp5	M0	M1_Cn	5.26	UP	17.83	0.0161112
ENSMUST00000020886	Nampt	M0	M1_Cn	5.25	UP	128.19	0.00626191
ENSMUST00000042610	Ifi207	M0	M1_Cn	5.23	UP	22.84	0.00626191
ENSMUST00000101472	Arl4a	M0	M1_Cn	5.23	UP	37.52	0.0200256
ENSMUST00000114458	Nfkbiz	M0	M1_Cn	5.22	UP	10.47	0.0251778
XLOC_181123	-	M0	M1_Cn	5.22	UP	3.87	0.0448025
ENSMUST00000041047	Lnpep	M0	M1_Cn	5.21	UP	9.31	0.00626191
ENSMUST00000048615	Pnp	M0	M1_Cn	5.2	UP	78.96	0.0334391
XLOC_309566	-	M0	M1_Cn	5.2	DOWN	78.6	0.00961334
ENSMUST00000130711	Psen2	M0	M1_Cn	5.16	UP	363.09	0.0334391
ENSMUST00000108682	Gas7	M0	M1_Cn	5.16	DOWN	23.68	0.00626191
ENSMUST00000000299	Itgb2	M0	M1_Cn	5.11	UP	143.57	0.0200256
ENSMUST00000045174	Ypel5	M0	M1_Cn	5.11	UP	19.98	0.00626191
XLOC_309606	-	M0	M1_Cn	5.08	DOWN	82.48	0.00626191
ENSMUST00000206358	AU020206	M0	M1_Cn	5.05	UP	50.01	0.0128586
ENSMUST00000038398	Parp12	M0	M1_Cn	5.04	UP	86.73	0.00626191
ENSMUST00000065289	Clec12a	M0	M1_Cn	5.04	UP	211.62	0.00626191
ENSMUST00000048653	Cpne2	M0	M1_Cn	5.02	UP	14.8	0.0362566
ENSMUST00000169409	Rgs1	M0	M1_Cn	5	UP	173.35	0.00626191
ENSMUST00000036113	Tbc1d16	M0	M1_Cn	4.97	DOWN	7.99	0.00626191
ENSMUST00000098485	Bcl2a1a	M0	M1_Cn	4.95	UP	211.07	0.00626191
ENSMUST00000061973	Trex1	M0	M1_Cn	4.94	UP	209.44	0.0128586
ENSMUST00000168461	Rnf19b	M0	M1_Cn	4.94	UP	101.99	0.0200165
ENSMUST00000061280	Pcmtd1	M0	M1_Cn	4.92	UP	5.67	0.0350194
ENSMUST00000117641	Rab3il1	M0	M1_Cn	4.9	DOWN	43.44	0.0304857
ENSMUST00000094339	Peg12	M0	M1_Cn	4.86	DOWN	10.85	0.0383977
ENSMUST00000215035	AC159308.2	M0	M1_Cn	4.81	UP	225.88	0.0383977
ENSMUST00000200473	Gm42427	M0	M1_Cn	4.78	DOWN	21.58	0.00626191
ENSMUST00000115728	Tmem173	M0	M1_Cn	4.75	UP	65.61	0.00626191
ENSMUST00000041623	Enc1	M0	M1_Cn	4.73	UP	26.74	0.00626191
ENSMUST00000018653	Cenpv	M0	M1_Cn	4.73	DOWN	108.49	0.00626191
ENSMUST00000020208	Fgd6	M0	M1_Cn	4.72	UP	2.98	0.027269
ENSMUST00000031975	Clec5a	M0	M1_Cn	4.72	UP	315.59	0.00626191
ENSMUST00000009003	Rala	M0	M1_Cn	4.68	UP	84.99	0.00626191
ENSMUST00000022704	Itm2b	M0	M1_Cn	4.65	UP	300.24	0.00626191
ENSMUST00000030434	Fuca1	M0	M1_Cn	4.65	UP	210.15	0.00626191
ENSMUST00000041388	Serpine1	M0	M1_Cn	4.54	UP	26.21	0.00626191
ENSMUST00000180210	Gm21399	M0	M1_Cn	4.52	UP	194.78	0.00626191
ENSMUST00000039191	1810011H11Rik	M0	M1_Cn	4.51	DOWN	45.4	0.0200165
ENSMUST00000176819	Cd200r4	M0	M1_Cn	4.5	UP	10.14	0.0493784
ENSMUST00000034087	Snx20	M0	M1_Cn	4.49	UP	284.42	0.00626191
ENSMUST00000055071	Ifi27l2a	M0	M1_Cn	4.49	UP	397.6	0.00626191
ENSMUST00000086399	Icam1	M0	M1_Cn	4.48	UP	94.7	0.00626191
ENSMUST00000049152	Snx10	M0	M1_Cn	4.43	UP	109.51	0.00626191
ENSMUST00000000696	Cd52	M0	M1_Cn	4.41	UP	2257.74	0.00626191
ENSMUST00000165691	Gm5529	M0	M1_Cn	4.41	DOWN	57.66	0.0304857
XLOC_106077	-	M0	M1_Cn	4.41	DOWN	92.59	0.00961334
ENSMUST00000205503	Cd33	M0	M1_Cn	4.4	DOWN	8.72	0.0200256
ENSMUST00000031281	Antxr2	M0	M1_Cn	4.38	UP	10.13	0.00961334
ENSMUST00000026993	Tspan17	M0	M1_Cn	4.36	UP	23.07	0.0469723
ENSMUST00000079824	Gpr84	M0	M1_Cn	4.36	DOWN	76.12	0.00626191
ENSMUST00000008528	Sertad1	M0	M1_Cn	4.33	UP	230.52	0.00626191
ENSMUST00000165310	Ms4a6c	M0	M1_Cn	4.33	UP	19.61	0.0370904
ENSMUST00000031986	Rab19	M0	M1_Cn	4.28	UP	11.82	0.0440407
ENSMUST00000044355	Selenow	M0	M1_Cn	4.26	UP	610.79	0.00626191
ENSMUST00000114313	Cflar	M0	M1_Cn	4.26	UP	13.13	0.0128586
ENSMUST00000172332	Ccdc71l	M0	M1_Cn	4.26	UP	45.05	0.00626191
ENSMUST00000036333	Prkx	M0	M1_Cn	4.24	UP	30.59	0.00626191
ENSMUST00000032307	Magohb	M0	M1_Cn	4.22	UP	58.27	0.0251778
ENSMUST00000206682	Anpep	M0	M1_Cn	4.22	UP	321.39	0.0406589
XLOC_034752	Gm4799	M0	M1_Cn	4.22	DOWN	1345.68	0.0171929
XLOC_278573	-	M0	M1_Cn	4.22	DOWN	52.17	0.0383977
XLOC_051126	Gm11425	M0	M1_Cn	4.21	UP	11.49	0.0224609
ENSMUST00000180416	Gm26527	M0	M1_Cn	4.2	DOWN	53.69	0.0251778
ENSMUST00000033664	Il2rg,MSTRG.291751	M0	M1_Cn	4.19	UP	82.87	0.00626191
ENSMUST00000004208	Angptl2	M0	M1_Cn	4.16	UP	17.76	0.0224609
ENSMUST00000025254	Lims2	M0	M1_Cn	4.15	UP	13.79	0.0489141
ENSMUST00000067005	Syne3	M0	M1_Cn	4.15	DOWN	6.67	0.0389813
ENSMUST00000099972	Itga4	M0	M1_Cn	4.14	DOWN	17.71	0.00626191
ENSMUST00000128571	2010204K13Rik	M0	M1_Cn	4.13	DOWN	55.31	0.0435359
ENSMUST00000109687	Triobp	M0	M1_Cn	4.11	UP	29.96	0.0334391
ENSMUST00000102745	Tnfaip2	M0	M1_Cn	4.06	UP	79.89	0.00626191
ENSMUST00000224560	Myof	M0	M1_Cn	4.06	UP	109.42	0.046023
ENSMUST00000029692	Rit1	M0	M1_Cn	4.04	UP	96.8	0.0493784
ENSMUST00000057324	Flrt2	M0	M1_Cn	4.03	UP	6.33	0.0171929
ENSMUST00000046122	Lap3	M0	M1_Cn	4.02	UP	139.85	0.00626191
ENSMUST00000058488	Tmed3	M0	M1_Cn	4.02	UP	595.57	0.00626191
ENSMUST00000169114	Erap1	M0	M1_Cn	4.01	UP	31.03	0.0249383
ENSMUST00000070080	B4galt6	M0	M1_Cn	4	DOWN	8.94	0.0251778
ENSMUST00000071402	Elovl6	M0	M1_Cn	4	DOWN	6.43	0.0383977
ENSMUST00000000466	Plin2	M0	M1_Cn	3.99	UP	441.46	0.00626191
ENSMUST00000081342	Hist1h2ap	M0	M1_Cn	3.99	DOWN	232.38	0.0375289
ENSMUST00000191471	Lmbrd1	M0	M1_Cn	3.98	UP	17.01	0.0334391
ENSMUST00000026318	Sat1	M0	M1_Cn	3.97	UP	777.24	0.00626191
ENSMUST00000076710	Gm7665	M0	M1_Cn	3.97	UP	183.42	0.0383977
ENSMUST00000070690	Ptafr	M0	M1_Cn	3.96	UP	23.77	0.00961334
ENSMUST00000000608	Gm2a	M0	M1_Cn	3.95	UP	30.48	0.00626191
ENSMUST00000017839	Rnf135	M0	M1_Cn	3.93	UP	21.52	0.0251778
ENSMUST00000099514	Sgms1	M0	M1_Cn	3.93	UP	23.62	0.00626191
ENSMUST00000026062	Casp7	M0	M1_Cn	3.92	UP	18.88	0.0200256
ENSMUST00000164192	Rasgrp3	M0	M1_Cn	3.92	DOWN	29.74	0.00626191
ENSMUST00000219238	Arid5b	M0	M1_Cn	3.91	UP	4.34	0.0383977
ENSMUST00000102805	Cd200r2	M0	M1_Cn	3.9	UP	12.49	0.0362566
ENSMUST00000093290	Peli1	M0	M1_Cn	3.89	UP	30.55	0.00626191
XLOC_235996	-	M0	M1_Cn	3.89	DOWN	211.43	0.0249383
ENSMUST00000025546	Cndp2	M0	M1_Cn	3.88	UP	375.97	0.0334391
ENSMUST00000100023	Mb21d2	M0	M1_Cn	3.87	UP	22.23	0.00961334
ENSMUST00000114471	Cblb	M0	M1_Cn	3.86	UP	3.73	0.0440407
ENSMUST00000107384	Idh2	M0	M1_Cn	3.8	DOWN	92.83	0.00626191
ENSMUST00000099126	Mafb	M0	M1_Cn	3.77	UP	60.94	0.00961334
ENSMUST00000023225	Grina	M0	M1_Cn	3.76	UP	93.15	0.00626191
ENSMUST00000100850	2610524H06Rik,Gm20499	M0	M1_Cn	3.74	UP	112.55	0.0489141
ENSMUST00000004868	Mtfp1	M0	M1_Cn	3.73	DOWN	26.54	0.046023
ENSMUST00000020446	Tmbim4	M0	M1_Cn	3.71	UP	263.49	0.0383977
ENSMUST00000224975	Anxa7	M0	M1_Cn	3.7	UP	82.64	0.0375289
ENSMUST00000029087	Ogfr	M0	M1_Cn	3.68	UP	242.4	0.00626191
ENSMUST00000133808	Tmem250-ps	M0	M1_Cn	3.67	DOWN	33.93	0.0286371
ENSMUST00000097014	Tuba1a	M0	M1_Cn	3.66	UP	116.27	0.00626191
ENSMUST00000062315	Tlr6	M0	M1_Cn	3.65	UP	8.73	0.0334391
ENSMUST00000025399	Pmaip1	M0	M1_Cn	3.64	UP	39.88	0.0161112
ENSMUST00000119713	Hspd1-ps3	M0	M1_Cn	3.64	DOWN	15.89	0.0389813
ENSMUST00000027286	Coa5	M0	M1_Cn	3.63	UP	104.4	0.00626191
ENSMUST00000033871	Slc25a15	M0	M1_Cn	3.63	DOWN	6.66	0.046023
ENSMUST00000134048	Osgin2	M0	M1_Cn	3.61	UP	22.3	0.046023
ENSMUST00000079625	Tor3a	M0	M1_Cn	3.6	UP	82.56	0.00626191
ENSMUST00000094782	Inpp5b	M0	M1_Cn	3.6	UP	16.21	0.0370904
ENSMUST00000115262	Msrb1	M0	M1_Cn	3.6	UP	533.88	0.00626191
ENSMUST00000001187	Anxa4	M0	M1_Cn	3.59	UP	176.68	0.00626191
ENSMUST00000025089	Map4k3	M0	M1_Cn	3.59	UP	8.93	0.0357649
ENSMUST00000039581	Tmem106a	M0	M1_Cn	3.59	UP	50.83	0.0362566
ENSMUST00000022317	Fam213a	M0	M1_Cn	3.57	UP	22.28	0.0383977
ENSMUST00000097786	Dst	M0	M1_Cn	3.53	UP	2.73	0.046023
ENSMUST00000045521	Dtx4	M0	M1_Cn	3.53	DOWN	9.41	0.0200165
ENSMUST00000034046	Acsl1	M0	M1_Cn	3.52	UP	32.3	0.00961334
ENSMUST00000022124	Cd180	M0	M1_Cn	3.51	UP	49.23	0.0171929
ENSMUST00000222310	Ccdc85c	M0	M1_Cn	3.5	DOWN	12.27	0.0362566
ENSMUST00000090461	Fyb	M0	M1_Cn	3.49	UP	84.22	0.00626191
ENSMUST00000045154	Themis2	M0	M1_Cn	3.45	UP	57.04	0.00626191
ENSMUST00000007803	Bcl2l1	M0	M1_Cn	3.43	UP	123.2	0.0161112
ENSMUST00000205208	Il17rc	M0	M1_Cn	3.42	UP	68.55	0.0383977
ENSMUST00000096355	Csf2rb	M0	M1_Cn	3.39	UP	32.27	0.0249383
ENSMUST00000023128	Itga5	M0	M1_Cn	3.38	UP	64.35	0.00626191
ENSMUST00000000724	Kat2b	M0	M1_Cn	3.37	UP	11.45	0.0334391
ENSMUST00000042710	Smim3	M0	M1_Cn	3.34	UP	27.85	0.0413593
XLOC_108768	Slc38a4	M0	M1_Cn	3.33	UP	300.97	0.0489141
ENSMUST00000006544	Gcat	M0	M1_Cn	3.33	DOWN	48.59	0.0251778
ENSMUST00000025567	Fads2	M0	M1_Cn	3.33	DOWN	33.79	0.0383977
ENSMUST00000047711	AC122901.1,Vezt	M0	M1_Cn	3.32	UP	13.76	0.0383977
ENSMUST00000024884	Eif2ak2	M0	M1_Cn	3.3	UP	29.52	0.00961334
ENSMUST00000038377	Btg1	M0	M1_Cn	3.3	UP	45.95	0.00626191
ENSMUST00000013851	Tnfaip8l2	M0	M1_Cn	3.29	UP	494.87	0.0128586
ENSMUST00000018246	Hist1h2bc	M0	M1_Cn	3.27	UP	26.43	0.0406589
ENSMUST00000030336	Tnfrsf1b	M0	M1_Cn	3.27	UP	53.78	0.0128586
ENSMUST00000034214	Mt2	M0	M1_Cn	3.27	UP	2374.12	0.00626191
ENSMUST00000068505	Capn2	M0	M1_Cn	3.25	UP	33.63	0.0200165
ENSMUST00000167549	Endod1	M0	M1_Cn	3.23	UP	17.1	0.0304857
ENSMUST00000087600	Gda	M0	M1_Cn	3.22	UP	4.86	0.0476562
ENSMUST00000023238	Gsdmd	M0	M1_Cn	3.2	UP	99.92	0.0286371
XLOC_254365	-	M0	M1_Cn	3.18	UP	327.46	0.0389813
ENSMUST00000028815	Slc23a2	M0	M1_Cn	3.16	UP	33.69	0.00961334
ENSMUST00000109528	Blcap	M0	M1_Cn	3.16	UP	67.13	0.0251778
ENSMUST00000059983	Vamp8	M0	M1_Cn	3.15	UP	396.27	0.00961334
ENSMUST00000068947	Acox3	M0	M1_Cn	3.15	UP	11.72	0.0493784
ENSMUST00000064196	B630019K06Rik	M0	M1_Cn	3.13	DOWN	30.29	0.0370904
ENSMUST00000044530	Smyd4	M0	M1_Cn	3.11	UP	16.88	0.0435359
ENSMUST00000070524	Tgoln1	M0	M1_Cn	3.11	UP	49.05	0.00626191
ENSMUST00000037165	Lyl1	M0	M1_Cn	3.11	DOWN	147.28	0.0362566
ENSMUST00000025270	Riok3	M0	M1_Cn	3.1	UP	50.93	0.0128586
ENSMUST00000111432	Creg1	M0	M1_Cn	3.1	UP	449.91	0.0128586
ENSMUST00000117095	Pld3	M0	M1_Cn	3.1	UP	117.21	0.0171929
ENSMUST00000031654	Pomp	M0	M1_Cn	3.08	UP	604.87	0.00961334
ENSMUST00000032895	Nucb2	M0	M1_Cn	3.08	UP	50.05	0.0322409
ENSMUST00000024906	Twsg1	M0	M1_Cn	3.07	UP	29.6	0.0171929
ENSMUST00000034478	St14	M0	M1_Cn	3.07	UP	45.59	0.0224609
ENSMUST00000057488	Cd200r1	M0	M1_Cn	3.07	UP	24.61	0.0428244
ENSMUST00000039991	Slc12a9	M0	M1_Cn	3.06	UP	51.5	0.0161112
ENSMUST00000102818	St6galnac4	M0	M1_Cn	3.04	UP	58.37	0.0128586
ENSMUST00000046426	Tpcn1	M0	M1_Cn	3.03	DOWN	25.66	0.0448025
XLOC_144750	Pcsk5	M0	M1_Cn	3.03	DOWN	135.3	0.0383977
ENSMUST00000169712	Mtfr2	M0	M1_Cn	3.02	UP	12.93	0.0489141
ENSMUST00000022791	Fbxo4	M0	M1_Cn	2.99	UP	30.63	0.0383977
ENSMUST00000028844	Sppl2a	M0	M1_Cn	2.96	UP	28.59	0.0161112
ENSMUST00000097420	Rnaset2a	M0	M1_Cn	2.96	UP	101.92	0.0383977
XLOC_143722	-	M0	M1_Cn	2.96	UP	37.97	0.0224609
ENSMUST00000005406	App	M0	M1_Cn	2.94	UP	137.51	0.0161112
ENSMUST00000025835	Cpt1a	M0	M1_Cn	2.94	UP	18.51	0.0357649
XLOC_231654	-	M0	M1_Cn	2.91	DOWN	17.73	0.0362566
ENSMUST00000005548	Hmox1	M0	M1_Cn	2.9	UP	513.83	0.00626191
ENSMUST00000021158	Txndc17	M0	M1_Cn	2.9	UP	533.2	0.0200165
ENSMUST00000063888	Pld4	M0	M1_Cn	2.88	UP	383.12	0.0161112
ENSMUST00000219216	Gns	M0	M1_Cn	2.87	UP	98.99	0.0350194
ENSMUST00000020027	Serinc1	M0	M1_Cn	2.86	UP	85.53	0.00626191
ENSMUST00000022378	Ero1l	M0	M1_Cn	2.86	UP	45.69	0.0249383
ENSMUST00000052686	H2afx	M0	M1_Cn	2.86	DOWN	420.94	0.0249383
ENSMUST00000102691	Cdca7	M0	M1_Cn	2.86	DOWN	47.39	0.0350194
ENSMUST00000067947	Rock1	M0	M1_Cn	2.85	UP	34.54	0.0128586
ENSMUST00000087200	Gnl1	M0	M1_Cn	2.84	UP	291.75	0.0334391
ENSMUST00000015877	Capza2	M0	M1_Cn	2.83	UP	224.28	0.0249383
ENSMUST00000027297	Plekhb2	M0	M1_Cn	2.83	UP	52.11	0.0304857
ENSMUST00000110711	Snap23	M0	M1_Cn	2.82	UP	23.79	0.0389813
ENSMUST00000170091	Msr1	M0	M1_Cn	2.82	UP	78.66	0.0383977
ENSMUST00000026546	Adam8	M0	M1_Cn	2.8	UP	123.98	0.0476562
ENSMUST00000039956	Slc41a2	M0	M1_Cn	2.8	UP	12.57	0.0428244
ENSMUST00000026324	Acot9	M0	M1_Cn	2.79	UP	59.27	0.0383977
ENSMUST00000047405	Nckap1l	M0	M1_Cn	2.79	UP	51.44	0.0224609
ENSMUST00000002274	Napsa	M0	M1_Cn	2.78	UP	93.41	0.0362566
ENSMUST00000072777	Hmga2	M0	M1_Cn	2.78	UP	110.48	0.0251778
ENSMUST00000102881	Plek	M0	M1_Cn	2.78	UP	185.89	0.0171929
ENSMUST00000164532	Fam49b	M0	M1_Cn	2.78	UP	371.34	0.0383977
ENSMUST00000013773	Cad	M0	M1_Cn	2.78	DOWN	24.27	0.0370904
ENSMUST00000031377	Scarb2	M0	M1_Cn	2.77	UP	47.15	0.027269
ENSMUST00000033910	Leprotl1	M0	M1_Cn	2.76	UP	77.18	0.0304857
XLOC_064808	-	M0	M1_Cn	2.76	DOWN	19.29	0.0362566
ENSMUST00000025293	Ndfip1	M0	M1_Cn	2.74	UP	266.81	0.027269
ENSMUST00000007005	Acat2	M0	M1_Cn	2.74	DOWN	51.97	0.0383977
ENSMUST00000170759	Gpatch11	M0	M1_Cn	2.73	UP	14.72	0.0493784
ENSMUST00000053232	Ptp4a3	M0	M1_Cn	2.73	DOWN	24.07	0.0469723
ENSMUST00000021201	Cpd	M0	M1_Cn	2.72	UP	35.45	0.0200256
ENSMUST00000110461	Hif1a	M0	M1_Cn	2.69	UP	61.23	0.046023
ENSMUST00000032413	Etnk1	M0	M1_Cn	2.68	UP	16.38	0.0435359
ENSMUST00000059975	Fam174a	M0	M1_Cn	2.68	UP	143.56	0.0334391
ENSMUST00000047734	Zfp281	M0	M1_Cn	2.67	UP	15.79	0.0435359
ENSMUST00000223563	Dok3	M0	M1_Cn	2.67	UP	208.39	0.0362566
ENSMUST00000081035	Mpeg1	M0	M1_Cn	2.66	UP	200.1	0.0286371
ENSMUST00000006611	Srm	M0	M1_Cn	2.66	DOWN	321.17	0.0362566
ENSMUST00000027941	Atf3	M0	M1_Cn	2.65	UP	112.94	0.0362566
ENSMUST00000175774	Pou2f2	M0	M1_Cn	2.64	UP	22.1	0.046023
ENSMUST00000004959	Grap	M0	M1_Cn	2.63	UP	82.52	0.0469723
ENSMUST00000178344	Itpripl2	M0	M1_Cn	2.63	UP	21.51	0.0389813
ENSMUST00000025263	MSTRG.121390,Tnf	M0	M1_Cn	2.62	UP	189.37	0.0389813
ENSMUST00000038116	Ankrd12	M0	M1_Cn	2.6	UP	7.05	0.0467627
ENSMUST00000052712	Tgs1	M0	M1_Cn	2.6	UP	17.82	0.046023
ENSMUST00000091967	Bin1	M0	M1_Cn	2.6	UP	264.99	0.0334391
ENSMUST00000000287	Scpep1	M0	M1_Cn	2.59	UP	150.38	0.0249383
ENSMUST00000186568	Ncf2	M0	M1_Cn	2.58	UP	132.38	0.0357649
ENSMUST00000180086	H1f0	M0	M1_Cn	2.58	DOWN	109.59	0.0304857
ENSMUST00000033930	Dusp4	M0	M1_Cn	2.57	UP	44.29	0.0493784
ENSMUST00000009435	Pttg1ip	M0	M1_Cn	2.56	UP	59.56	0.0406589
ENSMUST00000054197	S1pr2	M0	M1_Cn	2.56	UP	21.48	0.0389813
ENSMUST00000068110	Pcdh7	M0	M1_Cn	2.54	UP	52.44	0.046023
ENSMUST00000021164	Pimreg	M0	M1_Cn	2.54	DOWN	118	0.0404502
ENSMUST00000056924	Plagl2	M0	M1_Cn	2.53	UP	19.94	0.0469723
ENSMUST00000200970	Gm7993	M0	M1_Cn	2.53	UP	118.76	0.0389813
ENSMUST00000027780	Acbd3	M0	M1_Cn	2.52	UP	45.4	0.0383977
ENSMUST00000041500	Srxn1	M0	M1_Cn	2.52	UP	76.48	0.0389813
XLOC_021158	-	M0	M1_Cn	2.51	DOWN	423.8	0.0362566
ENSMUST00000005064	Pias4	M0	M1_Cn	2.49	UP	96.58	0.0489141
ENSMUST00000022614	Ccdc25	M0	M1_Cn	2.49	UP	63.95	0.0383977
ENSMUST00000032491	Tnfrsf1a	M0	M1_Cn	2.47	UP	124.34	0.0389813
ENSMUST00000103029	Rhbdf2	M0	M1_Cn	2.44	UP	69.98	0.0406589
ENSMUST00000038845	Cd53	M0	M1_Cn	2.43	UP	287.83	0.0453648
ENSMUST00000059206	Pstpip1	M0	M1_Cn	2.42	UP	157.46	0.0420558
ENSMUST00000199958	Gm43305	M0	M1_Cn	2.4	DOWN	129.6	0.0448025
ENSMUST00000038942	Pbxip1	M0	M1_Cn	2.39	UP	69.7	0.0404502
ENSMUST00000031311	Dck	M0	M1_Cn	2.38	UP	47.53	0.0448025
ENSMUST00000005185	Cstb	M0	M1_Cn	2.37	UP	2269.45	0.046023
ENSMUST00000020909	Laptm4a	M0	M1_Cn	2.37	UP	213.65	0.0435359
ENSMUST00000106429	1810037I17Rik	M0	M1_Cn	2.35	UP	432.98	0.046023
ENSMUST00000064667	Rap1b	M0	M1_Cn	2.3	UP	293.08	0.0435359
ENSMUST00000025631	Ostf1	M0	M1_Cn	2.27	UP	158.32	0.046023

## Sheet: M0_M2mk
gene_id	gene_name	sample1	sample2	fold_change	direction	total_fpkm	q-value	gene_description
ENSMUST00000023248	Ly6a	M0	M2_Mk	367.56	UP	890.44	0.0200256
ENSMUST00000040655	H2-Aa	M0	M2_Mk	260.71	UP	588.17	0.00626191
ENSMUST00000040828	H2-Ab1	M0	M2_Mk	226.52	UP	491.31	0.00626191
ENSMUST00000134042	H2-Ea-ps	M0	M2_Mk	162.98	UP	314.69	0.00626191
ENSMUST00000186526	Ly6a	M0	M2_Mk	159.83	UP	460.27	0.00626191
ENSMUST00000089620	Cd86	M0	M2_Mk	113.54	UP	24.21	0.0383977
ENSMUST00000195589	Clec7a	M0	M2_Mk	96.64	UP	376.92	0.00626191
ENSMUST00000043315	Serpina3g	M0	M2_Mk	91.64	UP	138.68	0.00626191
ENSMUST00000000266	Ifi202b	M0	M2_Mk	78.98	UP	88.56	0.00626191
ENSMUST00000113093	Cxcl9	M0	M2_Mk	77.2	UP	33.55	0.00626191
ENSMUST00000108534	Scimp	M0	M2_Mk	76.82	UP	110.93	0.00626191
ENSMUST00000165774	Gbp2	M0	M2_Mk	70.82	UP	81.58	0.00626191
ENSMUST00000031549	Gm4951	M0	M2_Mk	65	UP	15.52	0.0334391
ENSMUST00000038099	Socs1	M0	M2_Mk	60.04	UP	118.43	0.0200165
ENSMUST00000042121	H2-DMa	M0	M2_Mk	60.01	UP	67.5	0.00626191
ENSMUST00000025691	Fas	M0	M2_Mk	50.93	UP	27.31	0.00626191
ENSMUST00000066912	Iigp1	M0	M2_Mk	47.6	UP	51.84	0.00626191
ENSMUST00000030561	Gnat3	M0	M2_Mk	46.14	UP	25.94	0.00626191
ENSMUST00000078825	Fcgr4	M0	M2_Mk	41.19	UP	53.64	0.0171929
ENSMUST00000110529	Flt1	M0	M2_Mk	39.75	UP	6.27	0.0370904
ENSMUST00000070478	Sdc3	M0	M2_Mk	39.09	UP	28.57	0.00626191
ENSMUST00000196204	Gbp4	M0	M2_Mk	37.38	UP	35.21	0.00626191
ENSMUST00000065679	Slamf8	M0	M2_Mk	36.34	UP	50.61	0.00626191
ENSMUST00000166121	Phf11b	M0	M2_Mk	36.1	UP	26.07	0.0383977
ENSMUST00000029936	Gbp2b	M0	M2_Mk	31.59	UP	73	0.00626191
ENSMUST00000136756	Pla2g16	M0	M2_Mk	31.43	UP	23.05	0.00626191
ENSMUST00000102840	Ass1	M0	M2_Mk	31.21	UP	46.65	0.00626191
ENSMUST00000022722	Acod1	M0	M2_Mk	30.38	UP	207.97	0.00626191
ENSMUST00000021011	Ccl7	M0	M2_Mk	28.9	UP	38.86	0.0171929
ENSMUST00000208683	Tnfsf13b	M0	M2_Mk	28.16	UP	20.59	0.0453648
ENSMUST00000046739	Ifi44l	M0	M2_Mk	27.09	UP	33.53	0.00626191
ENSMUST00000016640	Cd274	M0	M2_Mk	26.84	UP	23.29	0.00626191
ENSMUST00000174699	H2-Q6	M0	M2_Mk	25.17	UP	77.46	0.00626191
ENSMUST00000030524	Pla2g5	M0	M2_Mk	24.26	UP	16.69	0.0224609
ENSMUST00000111214	Ifi204	M0	M2_Mk	23.32	UP	43.77	0.00626191
ENSMUST00000006391	Serpinb9	M0	M2_Mk	23.01	UP	75.15	0.00626191
ENSMUST00000102825	Ifit3	M0	M2_Mk	22.68	UP	10.97	0.0224609
ENSMUST00000024988	C3	M0	M2_Mk	22.59	UP	4.78	0.0200165
XLOC_235213	-	M0	M2_Mk	22.47	UP	3.85	0.0224609
XLOC_090267	Gm16439	M0	M2_Mk	20.85	DOWN	8.42	0.0200256
ENSMUST00000061455	Fam46c	M0	M2_Mk	20.53	UP	7.18	0.00626191
ENSMUST00000019064	Cxcl16,MSTRG.46909	M0	M2_Mk	20.1	UP	57.4	0.0389813
ENSMUST00000042081	C3ar1	M0	M2_Mk	19.97	UP	116.33	0.00626191
ENSMUST00000186574	Stat1	M0	M2_Mk	18.9	UP	36.78	0.046023
ENSMUST00000037913	Rmi2	M0	M2_Mk	18.62	UP	7.3	0.00626191
ENSMUST00000035065	Ptgs2	M0	M2_Mk	18.52	UP	56	0.00626191
ENSMUST00000033919	Vegfc	M0	M2_Mk	18.45	UP	6.13	0.0224609
ENSMUST00000098799	Ehd2	M0	M2_Mk	18.38	UP	7.64	0.00626191
ENSMUST00000170086	Tap1	M0	M2_Mk	18.06	UP	70.73	0.0435359
ENSMUST00000102678	H2-T23	M0	M2_Mk	17.95	UP	390.69	0.00626191
ENSMUST00000020970	Rsad2	M0	M2_Mk	17.4	UP	9.99	0.00626191
ENSMUST00000029140	Procr	M0	M2_Mk	17.2	UP	49.42	0.00626191
ENSMUST00000169613	Gstp1	M0	M2_Mk	17.12	UP	48.49	0.0362566
ENSMUST00000162161	Srgn	M0	M2_Mk	16.83	UP	747.93	0.00626191
ENSMUST00000081342	Hist1h2ap	M0	M2_Mk	16.83	DOWN	196.87	0.00626191
ENSMUST00000090127	Gbp5	M0	M2_Mk	16.66	UP	5.21	0.0389813
ENSMUST00000108920	Irf1	M0	M2_Mk	16.5	UP	165.32	0.00626191
XLOC_090241	-	M0	M2_Mk	16.16	DOWN	10.2	0.00626191
ENSMUST00000022591	Epsti1	M0	M2_Mk	16.13	UP	17.69	0.00626191
ENSMUST00000195502	Gm18445	M0	M2_Mk	15.86	UP	24.48	0.0362566
ENSMUST00000062241	Tlr9	M0	M2_Mk	15.85	UP	6.27	0.0286371
ENSMUST00000028881	Il1b	M0	M2_Mk	15.71	UP	12.33	0.0334391
ENSMUST00000081435	H2-Q4	M0	M2_Mk	15.61	UP	306.04	0.00626191
ENSMUST00000022082	Glrx	M0	M2_Mk	15.29	UP	358.24	0.00626191
ENSMUST00000174576	Psmb9	M0	M2_Mk	15.18	UP	168.76	0.0161112
ENSMUST00000084530	Slc31a2	M0	M2_Mk	15.11	UP	62.66	0.00626191
ENSMUST00000052168	Otud1	M0	M2_Mk	14.64	UP	7.73	0.027269
ENSMUST00000028624	Gatm	M0	M2_Mk	14.42	UP	61.85	0.00626191
ENSMUST00000000188	Ccnd2	M0	M2_Mk	14.35	UP	7.24	0.00626191
ENSMUST00000028257	Gca	M0	M2_Mk	14.16	UP	8.25	0.00626191
ENSMUST00000028704	Hao1	M0	M2_Mk	14.07	UP	7.26	0.0357649
XLOC_124680	-	M0	M2_Mk	13.87	DOWN	66.55	0.0350194
ENSMUST00000006392	Serpinb9b	M0	M2_Mk	13.73	UP	8.76	0.00626191
ENSMUST00000006614	Epha2	M0	M2_Mk	13.65	UP	10.47	0.00626191
ENSMUST00000074806	H2-Q2	M0	M2_Mk	13.64	UP	24.42	0.0375289
ENSMUST00000024866	Xdh	M0	M2_Mk	13.62	UP	19.91	0.00626191
ENSMUST00000095328	Cyp4v3	M0	M2_Mk	13.53	UP	30.18	0.00626191
ENSMUST00000058714	Cd24a	M0	M2_Mk	13.43	DOWN	30.6	0.00626191
ENSMUST00000029671	Ifi44	M0	M2_Mk	13.29	UP	50.36	0.00626191
ENSMUST00000102824	Ifit1	M0	M2_Mk	13.1	UP	9.36	0.00626191
XLOC_297412	Smt3h2-ps	M0	M2_Mk	12.94	DOWN	74.28	0.00626191
XLOC_095819	-	M0	M2_Mk	12.81	UP	5.18	0.0406589
XLOC_126336	-	M0	M2_Mk	12.62	UP	22.79	0.0334391
ENSMUST00000032198	Usp18	M0	M2_Mk	12.61	UP	44.97	0.00626191
ENSMUST00000181655	A230028O05Rik	M0	M2_Mk	12.42	UP	4.18	0.0370904
XLOC_016973	-	M0	M2_Mk	12.34	DOWN	37.78	0.0383977
ENSMUST00000001327	Itgb7	M0	M2_Mk	12.3	UP	29.65	0.00626191
ENSMUST00000018610	Nos2	M0	M2_Mk	12.27	UP	11.09	0.027269
XLOC_309566	-	M0	M2_Mk	12.22	DOWN	71.31	0.00626191
ENSMUST00000146233	Xaf1	M0	M2_Mk	12.15	UP	8.58	0.0362566
ENSMUST00000027748	Rgs16	M0	M2_Mk	12.12	UP	10.81	0.0128586
ENSMUST00000027015	Casp1	M0	M2_Mk	12.01	UP	167.24	0.00626191
ENSMUST00000184842	Gm8995	M0	M2_Mk	11.95	UP	10.2	0.00626191
ENSMUST00000168461	Rnf19b	M0	M2_Mk	11.9	UP	221.58	0.00626191
ENSMUST00000031653	Flt1	M0	M2_Mk	11.89	UP	6.62	0.00961334
ENSMUST00000086763	Adgre1	M0	M2_Mk	11.86	UP	43.49	0.00626191
XLOC_309606	-	M0	M2_Mk	11.86	DOWN	74.73	0.00626191
ENSMUST00000025705	Jak2	M0	M2_Mk	11.69	UP	22.81	0.00626191
XLOC_171288	Mir133a-2	M0	M2_Mk	11.65	UP	3.23	0.0362566
ENSMUST00000019074	Ccl4	M0	M2_Mk	11.6	UP	2127.21	0.00626191
ENSMUST00000117531	Gm14044	M0	M2_Mk	11.52	DOWN	124.88	0.00961334
ENSMUST00000033054	Adm	M0	M2_Mk	11.46	DOWN	9.92	0.0383977
XLOC_021087	-	M0	M2_Mk	11.38	DOWN	24.4	0.0435359
ENSMUST00000085708	Stat2	M0	M2_Mk	11.33	UP	15.07	0.0171929
ENSMUST00000050584	Cystm1	M0	M2_Mk	11.31	UP	40.86	0.00961334
ENSMUST00000043422	Tapbpl	M0	M2_Mk	11.25	UP	25.37	0.0200256
ENSMUST00000042665	Parp14	M0	M2_Mk	11.12	UP	11.28	0.00626191
ENSMUST00000086368	Oas1g	M0	M2_Mk	10.99	UP	30.15	0.034954
ENSMUST00000026911	Ccr1	M0	M2_Mk	10.9	UP	2.69	0.0389813
ENSMUST00000035938	Ccl5	M0	M2_Mk	10.89	UP	105.63	0.0161112
XLOC_235996	-	M0	M2_Mk	10.82	DOWN	183.76	0.00626191
ENSMUST00000068291	H2-Q10	M0	M2_Mk	10.69	UP	27.34	0.0286371
XLOC_034752	Gm4799	M0	M2_Mk	10.68	DOWN	1189.6	0.00626191
ENSMUST00000160987	Srgn	M0	M2_Mk	10.64	UP	378.4	0.00626191
ENSMUST00000062784	Fam26f	M0	M2_Mk	10.53	UP	73.74	0.00626191
ENSMUST00000027012	Casp4	M0	M2_Mk	10.38	UP	32.34	0.00626191
ENSMUST00000041331	Scd1	M0	M2_Mk	10.24	DOWN	12.34	0.00626191
XLOC_278573	-	M0	M2_Mk	10.12	DOWN	46.34	0.046023
ENSMUST00000163078	Ms4a6b	M0	M2_Mk	10.11	UP	12.06	0.0161112
ENSMUST00000093508	Sp110	M0	M2_Mk	10.01	UP	106.09	0.00626191
XLOC_143578	-	M0	M2_Mk	10	UP	2.47	0.0467627
XLOC_036126	-	M0	M2_Mk	10	DOWN	56.45	0.0161112
ENSMUST00000085425	Isg15	M0	M2_Mk	9.98	UP	87.51	0.00626191
ENSMUST00000044530	Smyd4	M0	M2_Mk	9.97	UP	45.1	0.00626191
XLOC_020020	-	M0	M2_Mk	9.87	DOWN	11.44	0.0413593
ENSMUST00000215016	Cx3cr1	M0	M2_Mk	9.8	DOWN	69.7	0.0286371
ENSMUST00000043722	Lgals3bp	M0	M2_Mk	9.79	UP	105.51	0.00626191
XLOC_130942	Gm6594	M0	M2_Mk	9.76	DOWN	19.13	0.0389813
ENSMUST00000018569	Dhx40	M0	M2_Mk	9.68	UP	11.28	0.00626191
ENSMUST00000161440	Gm6822	M0	M2_Mk	9.58	DOWN	261.52	0.0171929
ENSMUST00000109868	Idnk	M0	M2_Mk	9.22	UP	50.67	0.0251778
XLOC_102458	-	M0	M2_Mk	9.15	DOWN	13.92	0.0389813
ENSMUST00000093506	C130026I21Rik	M0	M2_Mk	9.04	UP	54.16	0.0357649
ENSMUST00000174778	Gm10499	M0	M2_Mk	8.92	UP	47.49	0.00626191
ENSMUST00000029649	Ctso	M0	M2_Mk	8.73	UP	12.98	0.00626191
XLOC_259256	-	M0	M2_Mk	8.71	DOWN	29.71	0.0458548
ENSMUST00000052380	Insl6	M0	M2_Mk	8.7	UP	37.16	0.0249383
ENSMUST00000025363	Hbegf	M0	M2_Mk	8.69	UP	6.19	0.0389813
ENSMUST00000025646	Slc15a3	M0	M2_Mk	8.67	UP	213.02	0.00626191
XLOC_009039	-	M0	M2_Mk	8.64	DOWN	1059.21	0.00626191
XLOC_292157	Tlr9	M0	M2_Mk	8.62	UP	13.6	0.00626191
ENSMUST00000001008	Ccl3	M0	M2_Mk	8.58	UP	1603.78	0.00626191
ENSMUST00000029748	Fcgr1	M0	M2_Mk	8.56	UP	99.89	0.00626191
XLOC_133776	-	M0	M2_Mk	8.54	DOWN	18.13	0.027269
ENSMUST00000102826	Ifit2	M0	M2_Mk	8.53	UP	13.68	0.00626191
ENSMUST00000111360	AC133103.1	M0	M2_Mk	8.53	UP	34.03	0.0171929
ENSMUST00000164541	Serpinb6b	M0	M2_Mk	8.51	UP	15.58	0.00961334
XLOC_122804	-	M0	M2_Mk	8.32	UP	38.26	0.0383977
ENSMUST00000117939	Rps13-ps5	M0	M2_Mk	8.31	DOWN	30.04	0.046023
ENSMUST00000004208	Angptl2	M0	M2_Mk	8.3	UP	31.99	0.00626191
ENSMUST00000117690	Gm14173	M0	M2_Mk	8.3	DOWN	787.74	0.00626191
ENSMUST00000001544	Vwa5a	M0	M2_Mk	8.29	UP	62.39	0.00626191
ENSMUST00000038562	Spsb1	M0	M2_Mk	8.29	UP	1.97	0.046023
ENSMUST00000000299	Itgb2	M0	M2_Mk	8.28	UP	218.14	0.00626191
ENSMUST00000049519	Irgm1	M0	M2_Mk	8.28	UP	48.43	0.0448025
ENSMUST00000025025	Dusp1	M0	M2_Mk	8.12	UP	27.17	0.00961334
ENSMUST00000109799	Hck	M0	M2_Mk	8.12	UP	71.85	0.00626191
ENSMUST00000041388	Serpine1	M0	M2_Mk	8.03	UP	42.73	0.00626191
ENSMUST00000104990	Gm7290	M0	M2_Mk	8	DOWN	137.96	0.00626191
ENSMUST00000020969	Cmpk2	M0	M2_Mk	7.99	UP	6.21	0.0334391
ENSMUST00000075433	Cxcl2	M0	M2_Mk	7.87	UP	11.85	0.0249383
ENSMUST00000099126	Mafb	M0	M2_Mk	7.81	UP	112.61	0.00626191
ENSMUST00000018246	Hist1h2bc	M0	M2_Mk	7.75	UP	54.19	0.00626191
ENSMUST00000102976	Gata3	M0	M2_Mk	7.73	UP	4.71	0.046023
ENSMUST00000108268	Lgals9	M0	M2_Mk	7.66	UP	57.14	0.00626191
ENSMUST00000062519	Crebrf	M0	M2_Mk	7.55	UP	1.79	0.0362566
ENSMUST00000114487	Il1rn	M0	M2_Mk	7.49	UP	36.84	0.0362566
ENSMUST00000022704	Itm2b	M0	M2_Mk	7.45	UP	448.51	0.00626191
ENSMUST00000036206	Ccdc92	M0	M2_Mk	7.43	UP	15.63	0.0286371
ENSMUST00000086267	Fam129a	M0	M2_Mk	7.43	UP	30.42	0.0171929
ENSMUST00000038816	Cxcl10	M0	M2_Mk	7.39	UP	26.16	0.034954
ENSMUST00000105041	H2-Q1	M0	M2_Mk	7.31	UP	23.61	0.00626191
XLOC_302493	Hsf3	M0	M2_Mk	7.29	DOWN	121.27	0.0334391
ENSMUST00000118514	Gm11972	M0	M2_Mk	7.25	DOWN	136.04	0.0334391
ENSMUST00000200970	Gm7993	M0	M2_Mk	7.24	UP	277.36	0.00626191
ENSMUST00000017637	Igfbp4	M0	M2_Mk	7.24	DOWN	73.94	0.00626191
ENSMUST00000080204	Sp140	M0	M2_Mk	7.23	UP	27.95	0.0200256
ENSMUST00000177415	Gm4705	M0	M2_Mk	7.23	DOWN	200.48	0.00961334
ENSMUST00000112459	Ifih1	M0	M2_Mk	7.14	UP	5.15	0.0404502
ENSMUST00000034377	Pla2g15	M0	M2_Mk	7.1	UP	41.67	0.046023
ENSMUST00000114050	Tmsb10	M0	M2_Mk	7.1	UP	226.19	0.00626191
ENSMUST00000089200	Cst7	M0	M2_Mk	7.08	UP	119.72	0.00626191
ENSMUST00000037035	Ripk2	M0	M2_Mk	6.92	UP	36.03	0.00626191
ENSMUST00000155285	Mdm2	M0	M2_Mk	6.92	UP	67.97	0.00961334
ENSMUST00000090839	Selenbp1	M0	M2_Mk	6.92	DOWN	10.78	0.0362566
ENSMUST00000080322	Oas1a	M0	M2_Mk	6.85	UP	91.5	0.00626191
ENSMUST00000114471	Cblb	M0	M2_Mk	6.76	UP	5.96	0.00626191
ENSMUST00000000193	Ccl2	M0	M2_Mk	6.75	UP	290.39	0.00626191
ENSMUST00000170091	Msr1	M0	M2_Mk	6.75	UP	159.6	0.00626191
ENSMUST00000025773	MSTRG.138215,Pold4	M0	M2_Mk	6.71	UP	29.38	0.0334391
ENSMUST00000089027	Tm9sf4	M0	M2_Mk	6.59	UP	31.45	0.0435359
ENSMUST00000054002	Socs3	M0	M2_Mk	6.54	UP	47.88	0.00626191
XLOC_140276	-	M0	M2_Mk	6.54	DOWN	233.02	0.00626191
XLOC_209426	-	M0	M2_Mk	6.53	DOWN	70.1	0.00961334
ENSMUST00000126391	Cxcl16	M0	M2_Mk	6.45	UP	145.04	0.00626191
XLOC_113010	Gm5809	M0	M2_Mk	6.45	DOWN	10.81	0.0357649
ENSMUST00000017561	Plxdc1	M0	M2_Mk	6.44	UP	20.17	0.0200256
ENSMUST00000110341	Bcl2l11	M0	M2_Mk	6.43	UP	14.35	0.00626191
ENSMUST00000047368	Mnd1	M0	M2_Mk	6.42	DOWN	59.85	0.0200165
ENSMUST00000037488	Dock4	M0	M2_Mk	6.39	UP	5.78	0.00961334
ENSMUST00000043352	Tmem156	M0	M2_Mk	6.39	UP	20.85	0.0249383
ENSMUST00000048197	Rhod	M0	M2_Mk	6.38	UP	17.63	0.0383977
ENSMUST00000025582	Ms4a6d	M0	M2_Mk	6.37	UP	112.62	0.00626191
ENSMUST00000033930	Dusp4	M0	M2_Mk	6.31	UP	90.8	0.00626191
ENSMUST00000038368	Id1	M0	M2_Mk	6.31	UP	168.07	0.00626191
ENSMUST00000018653	Cenpv	M0	M2_Mk	6.3	DOWN	103.75	0.00626191
ENSMUST00000041047	Lnpep	M0	M2_Mk	6.29	UP	10.93	0.00626191
ENSMUST00000206846	Il4ra	M0	M2_Mk	6.27	UP	6.87	0.027269
ENSMUST00000221359	Cd83	M0	M2_Mk	6.27	UP	34.62	0.00626191
ENSMUST00000115924	AC168977.1	M0	M2_Mk	6.23	UP	159.4	0.00626191
ENSMUST00000201831	Gm20559	M0	M2_Mk	6.23	UP	13.23	0.00626191
ENSMUST00000209210	Gm6329	M0	M2_Mk	6.23	UP	62.54	0.00626191
ENSMUST00000034369	Psmb10	M0	M2_Mk	6.16	UP	437.64	0.0224609
ENSMUST00000120754	Acvrl1	M0	M2_Mk	6.16	UP	15.02	0.00626191
ENSMUST00000114482	Il1rn	M0	M2_Mk	6.14	UP	62.29	0.0171929
ENSMUST00000034745	Myo1e	M0	M2_Mk	6.09	UP	65.85	0.00626191
ENSMUST00000038287	Dusp5	M0	M2_Mk	6.05	UP	20.07	0.00626191
ENSMUST00000206358	AU020206	M0	M2_Mk	6.03	UP	58.16	0.00626191
XLOC_066704	-	M0	M2_Mk	6.03	DOWN	18.56	0.00626191
ENSMUST00000029626	Casp6	M0	M2_Mk	6.02	UP	49.64	0.00626191
ENSMUST00000057324	Flrt2	M0	M2_Mk	6.02	UP	8.84	0.00626191
ENSMUST00000048653	Cpne2	M0	M2_Mk	6	UP	17.24	0.0286371
ENSMUST00000038038	Slfn2	M0	M2_Mk	5.95	UP	291.09	0.00626191
XLOC_106077	-	M0	M2_Mk	5.95	DOWN	88.18	0.00626191
ENSMUST00000049658	Pitpnm1	M0	M2_Mk	5.94	UP	14.34	0.0171929
ENSMUST00000120093	Rpl36a-ps3	M0	M2_Mk	5.92	DOWN	209.94	0.0224609
ENSMUST00000091706	Hfe	M0	M2_Mk	5.86	UP	12.81	0.00626191
ENSMUST00000148810	Fam129a	M0	M2_Mk	5.86	UP	15.58	0.0161112
ENSMUST00000156390	Gk	M0	M2_Mk	5.85	UP	14.01	0.0389813
ENSMUST00000023156	Il1rap	M0	M2_Mk	5.81	UP	5.21	0.0161112
ENSMUST00000027368	Slc11a1	M0	M2_Mk	5.79	UP	126.58	0.00626191
ENSMUST00000153665	Hk3	M0	M2_Mk	5.76	UP	212.05	0.00626191
ENSMUST00000187303	Gm28555	M0	M2_Mk	5.73	DOWN	144.82	0.00626191
ENSMUST00000076922	Trim30a	M0	M2_Mk	5.7	UP	12.46	0.00626191
ENSMUST00000197212	Gm8925	M0	M2_Mk	5.68	DOWN	101.27	0.00626191
ENSMUST00000169409	Rgs1	M0	M2_Mk	5.67	UP	192.55	0.00626191
ENSMUST00000106766	Gm4070	M0	M2_Mk	5.64	UP	2.04	0.027269
ENSMUST00000027137	Slc40a1	M0	M2_Mk	5.6	UP	33.07	0.00626191
ENSMUST00000055071	Ifi27l2a	M0	M2_Mk	5.6	UP	478.15	0.00626191
ENSMUST00000044833	Oas3	M0	M2_Mk	5.56	UP	24.87	0.00626191
ENSMUST00000046174	Cldn11	M0	M2_Mk	5.56	UP	53.3	0.00626191
ENSMUST00000050770	C5ar1	M0	M2_Mk	5.54	UP	31.02	0.00626191
ENSMUST00000034026	Hpgd	M0	M2_Mk	5.52	DOWN	18.69	0.0322409
ENSMUST00000116438	Gm7091	M0	M2_Mk	5.52	DOWN	30.72	0.0420558
ENSMUST00000033739	Car5b	M0	M2_Mk	5.51	UP	7.8	0.00626191
ENSMUST00000160969	Gm15795	M0	M2_Mk	5.48	DOWN	91.02	0.0200165
ENSMUST00000000608	Gm2a	M0	M2_Mk	5.47	UP	39.84	0.00626191
ENSMUST00000059349	Tlr1	M0	M2_Mk	5.47	UP	8.09	0.0304857
XLOC_069264	-	M0	M2_Mk	5.45	DOWN	10.39	0.0469723
ENSMUST00000205120	Creb5	M0	M2_Mk	5.39	UP	1.48	0.046023
ENSMUST00000069511	Abcd2	M0	M2_Mk	5.38	UP	4.06	0.0350194
ENSMUST00000107896	Trim25	M0	M2_Mk	5.36	UP	38.61	0.0375289
ENSMUST00000028593	Prrg4	M0	M2_Mk	5.35	UP	5.25	0.046023
ENSMUST00000079960	Rpl13-ps3	M0	M2_Mk	5.31	DOWN	85.21	0.0362566
XLOC_301141	Gm15361	M0	M2_Mk	5.31	DOWN	44.09	0.0322409
ENSMUST00000052437	Lrrc25	M0	M2_Mk	5.3	UP	45.17	0.00961334
XLOC_134920	-	M0	M2_Mk	5.3	DOWN	25.8	0.0334391
ENSMUST00000000466	Plin2	M0	M2_Mk	5.29	UP	555.93	0.00626191
XLOC_144520	-	M0	M2_Mk	5.29	DOWN	323.9	0.00626191
ENSMUST00000020118	Dusp6	M0	M2_Mk	5.28	UP	30.1	0.0334391
ENSMUST00000067443	Slfn5	M0	M2_Mk	5.26	UP	5.02	0.0171929
ENSMUST00000080443	Rps18-ps3	M0	M2_Mk	5.26	DOWN	279.89	0.0161112
ENSMUST00000027760	Rgl1	M0	M2_Mk	5.25	UP	15.71	0.0200165
ENSMUST00000167549	Endod1	M0	M2_Mk	5.25	UP	25.29	0.00626191
XLOC_074561	-	M0	M2_Mk	5.24	DOWN	55.13	0.0406589
ENSMUST00000029515	S100a11	M0	M2_Mk	5.22	UP	1542.84	0.00626191
ENSMUST00000161807	Psme2	M0	M2_Mk	5.21	UP	738.1	0.00961334
ENSMUST00000188763	Gm29340	M0	M2_Mk	5.2	UP	12.04	0.00626191
ENSMUST00000020208	Fgd6	M0	M2_Mk	5.19	UP	3.22	0.0200165
ENSMUST00000209075	Gm9354	M0	M2_Mk	5.18	DOWN	141.71	0.0171929
ENSMUST00000178092	Pnp	M0	M2_Mk	5.17	UP	173.19	0.0224609
ENSMUST00000079841	Rps6-ps2	M0	M2_Mk	5.09	DOWN	20.33	0.0489141
XLOC_276212	Gm45422	M0	M2_Mk	5.07	DOWN	22.59	0.0362566
ENSMUST00000160180	Cyb5a	M0	M2_Mk	5.04	UP	281.18	0.0128586
XLOC_020166	-	M0	M2_Mk	5.03	DOWN	39.16	0.0334391
ENSMUST00000031986	Rab19	M0	M2_Mk	5.02	UP	13.49	0.0304857
ENSMUST00000041806	Psen1	M0	M2_Mk	5.01	UP	60.94	0.046023
ENSMUST00000019266	Ccl9	M0	M2_Mk	5	UP	338.92	0.00626191
ENSMUST00000046689	2810474O19Rik	M0	M2_Mk	4.99	UP	16.9	0.0362566
ENSMUST00000077128	Arhgap12	M0	M2_Mk	4.99	UP	8.42	0.0406589
ENSMUST00000059672	Pik3ap1	M0	M2_Mk	4.97	UP	22.32	0.0200256
XLOC_136389	-	M0	M2_Mk	4.97	DOWN	22.6	0.0383977
ENSMUST00000102642	Ube2l6	M0	M2_Mk	4.93	UP	111.86	0.00626191
ENSMUST00000003981	Il7r	M0	M2_Mk	4.92	UP	12.07	0.00626191
ENSMUST00000176819	Cd200r4	M0	M2_Mk	4.92	UP	10.91	0.046023
ENSMUST00000020022	Smpdl3a	M0	M2_Mk	4.91	UP	33.14	0.00626191
ENSMUST00000031281	Antxr2	M0	M2_Mk	4.9	UP	11.11	0.00961334
ENSMUST00000174259	Psme1	M0	M2_Mk	4.88	UP	723.79	0.00626191
ENSMUST00000064347	Tmem171	M0	M2_Mk	4.87	UP	23.29	0.0357649
ENSMUST00000028846	Dusp2,MSTRG.159775	M0	M2_Mk	4.86	UP	37.95	0.0251778
ENSMUST00000051672	Bst2	M0	M2_Mk	4.85	UP	714.21	0.00626191
ENSMUST00000199958	Gm43305	M0	M2_Mk	4.81	DOWN	110.57	0.00626191
ENSMUST00000001583	Ell2	M0	M2_Mk	4.78	UP	39.58	0.00626191
ENSMUST00000115728	Tmem173	M0	M2_Mk	4.78	UP	65.95	0.00626191
ENSMUST00000025161	Tapbp	M0	M2_Mk	4.76	UP	355.64	0.00626191
ENSMUST00000120360	Rpl10a-ps1	M0	M2_Mk	4.75	DOWN	260.63	0.00626191
ENSMUST00000165310	Ms4a6c	M0	M2_Mk	4.72	UP	21.05	0.0251778
ENSMUST00000036248	Pmepa1	M0	M2_Mk	4.65	UP	60.77	0.00626191
ENSMUST00000042610	Ifi207	M0	M2_Mk	4.62	UP	20.63	0.00626191
ENSMUST00000081103	Fcgr2b	M0	M2_Mk	4.61	UP	37.64	0.0286371
ENSMUST00000089501	Gm5879	M0	M2_Mk	4.56	DOWN	26.04	0.0286371
ENSMUST00000120087	Samd9l	M0	M2_Mk	4.54	UP	3.6	0.0334391
ENSMUST00000063690	Dhrs9	M0	M2_Mk	4.53	UP	37.33	0.00626191
ENSMUST00000098486	Bcl2a1d	M0	M2_Mk	4.52	UP	308.51	0.00626191
ENSMUST00000052281	Epop	M0	M2_Mk	4.52	DOWN	47.61	0.00626191
XLOC_294365	-	M0	M2_Mk	4.52	DOWN	88.09	0.0334391
ENSMUST00000027279	Nabp1	M0	M2_Mk	4.51	UP	8.42	0.0322409
ENSMUST00000024811	Pim1	M0	M2_Mk	4.5	UP	31.22	0.00626191
ENSMUST00000102881	Plek	M0	M2_Mk	4.5	UP	270.12	0.00626191
XLOC_175393	-	M0	M2_Mk	4.49	DOWN	12.69	0.0389813
ENSMUST00000057488	Cd200r1	M0	M2_Mk	4.47	UP	33.07	0.0128586
XLOC_089750	Nrg3	M0	M2_Mk	4.46	DOWN	164.99	0.0362566
XLOC_140105	-	M0	M2_Mk	4.45	DOWN	216.23	0.0128586
ENSMUST00000096356	Csf2rb2	M0	M2_Mk	4.44	UP	16.86	0.00961334
ENSMUST00000038845	Cd53	M0	M2_Mk	4.41	UP	454.51	0.00626191
ENSMUST00000026221	Scd2	M0	M2_Mk	4.41	DOWN	135.79	0.00626191
ENSMUST00000170205	Gm10320	M0	M2_Mk	4.38	DOWN	113.68	0.0362566
ENSMUST00000002274	Napsa	M0	M2_Mk	4.36	UP	132.39	0.00626191
ENSMUST00000014691	Wdfy2	M0	M2_Mk	4.36	UP	31.22	0.00626191
ENSMUST00000041623	Enc1	M0	M2_Mk	4.36	UP	24.98	0.00961334
ENSMUST00000165691	Gm5529	M0	M2_Mk	4.34	DOWN	57.85	0.0362566
ENSMUST00000114496	Cd47	M0	M2_Mk	4.33	UP	252.25	0.0334391
ENSMUST00000120191	Gm11824	M0	M2_Mk	4.33	DOWN	41.83	0.0334391
ENSMUST00000024906	Twsg1	M0	M2_Mk	4.32	UP	38.65	0.00626191
ENSMUST00000047405	Nckap1l	M0	M2_Mk	4.31	UP	72.04	0.00626191
ENSMUST00000223227	AC159818.1	M0	M2_Mk	4.31	DOWN	295.19	0.0200165
ENSMUST00000006667	Gvin1	M0	M2_Mk	4.29	UP	1.54	0.0389813
ENSMUST00000020896	Tspan13	M0	M2_Mk	4.29	UP	10.76	0.0334391
ENSMUST00000120860	Gm12504	M0	M2_Mk	4.28	DOWN	8.75	0.0453648
ENSMUST00000045174	Ypel5	M0	M2_Mk	4.27	UP	17.22	0.0161112
ENSMUST00000055322	Ier5	M0	M2_Mk	4.27	UP	142.9	0.00626191
XLOC_021158	-	M0	M2_Mk	4.26	DOWN	374.37	0.00626191
XLOC_124501	-	M0	M2_Mk	4.26	DOWN	15.4	0.0448025
XLOC_298850	Gm2223	M0	M2_Mk	4.26	DOWN	10.56	0.0428244
ENSMUST00000072777	Hmga2	M0	M2_Mk	4.25	UP	153.33	0.00626191
ENSMUST00000165488	Gm4613	M0	M2_Mk	4.24	DOWN	2158.07	0.00961334
ENSMUST00000149940	Mir22hg	M0	M2_Mk	4.23	UP	21.34	0.0383977
ENSMUST00000104933	Gm12355	M0	M2_Mk	4.23	DOWN	23.6	0.0389813
XLOC_074827	-	M0	M2_Mk	4.22	DOWN	42.12	0.0489141
XLOC_094846	Pcdh9	M0	M2_Mk	4.22	DOWN	38.14	0.0128586
ENSMUST00000137975	Dpm3	M0	M2_Mk	4.21	DOWN	411.15	0.0406589
ENSMUST00000225901	CT025555.1	M0	M2_Mk	4.21	DOWN	18.63	0.0440407
ENSMUST00000060174	P2ry6	M0	M2_Mk	4.2	UP	100.17	0.00626191
ENSMUST00000090461	Fyb	M0	M2_Mk	4.2	UP	97.48	0.00626191
ENSMUST00000113742	Gm11127	M0	M2_Mk	4.2	UP	32.87	0.0362566
ENSMUST00000164773	Phlda1	M0	M2_Mk	4.2	UP	27.67	0.0362566
ENSMUST00000209061	Zfp36	M0	M2_Mk	4.19	UP	84.14	0.0350194
ENSMUST00000222310	Ccdc85c	M0	M2_Mk	4.18	DOWN	11.82	0.0334391
ENSMUST00000026565	Ifitm3	M0	M2_Mk	4.17	UP	2542.47	0.00626191
XLOC_135894	-	M0	M2_Mk	4.17	DOWN	28.21	0.0413593
ENSMUST00000031975	Clec5a	M0	M2_Mk	4.13	UP	283.28	0.00626191
ENSMUST00000001187	Anxa4	M0	M2_Mk	4.11	UP	196.82	0.00626191
ENSMUST00000122404	Gm14150	M0	M2_Mk	4.09	DOWN	35.57	0.0161112
ENSMUST00000170703	Gm3571	M0	M2_Mk	4.09	DOWN	38.05	0.0350194
XLOC_125763	-	M0	M2_Mk	4.09	DOWN	56.48	0.0383977
XLOC_299609	-	M0	M2_Mk	4.09	DOWN	35.1	0.0362566
ENSMUST00000169114	Erap1	M0	M2_Mk	4.08	UP	31.51	0.0224609
XLOC_060456	AC162801.2	M0	M2_Mk	4.07	DOWN	208.3	0.0469723
ENSMUST00000119496	Gm10224	M0	M2_Mk	4.05	DOWN	98.26	0.0383977
ENSMUST00000074262	Calcrl	M0	M2_Mk	4.01	UP	26.19	0.0383977
ENSMUST00000114313	Cflar	M0	M2_Mk	4.01	UP	12.49	0.0200165
ENSMUST00000094339	Peg12	M0	M2_Mk	4	DOWN	11.24	0.034954
ENSMUST00000027941	Atf3	M0	M2_Mk	3.98	UP	153.87	0.00626191
ENSMUST00000033664	Il2rg,MSTRG.291751	M0	M2_Mk	3.96	UP	79.23	0.00961334
XLOC_113748	-	M0	M2_Mk	3.95	DOWN	171.65	0.0249383
ENSMUST00000003843	Man1a	M0	M2_Mk	3.94	UP	7.53	0.0428244
ENSMUST00000023128	Itga5	M0	M2_Mk	3.93	UP	72.42	0.00626191
ENSMUST00000120596	Rpsa-ps12	M0	M2_Mk	3.93	DOWN	65.95	0.0453648
ENSMUST00000036742	Metrnl	M0	M2_Mk	3.91	UP	128.31	0.00626191
ENSMUST00000042710	Smim3	M0	M2_Mk	3.91	UP	31.54	0.0322409
ENSMUST00000020576	Ccng1	M0	M2_Mk	3.9	UP	109.66	0.00626191
ENSMUST00000120702	Rpsa-ps9	M0	M2_Mk	3.9	DOWN	105.77	0.0161112
ENSMUST00000022124	Cd180	M0	M2_Mk	3.89	UP	53.34	0.0128586
ENSMUST00000032485	Mrpl51	M0	M2_Mk	3.89	UP	56.84	0.0469723
ENSMUST00000181308	Ptgs2os2	M0	M2_Mk	3.89	UP	8.71	0.0383977
ENSMUST00000086399	Icam1	M0	M2_Mk	3.87	UP	84.2	0.0200165
ENSMUST00000172314	Hbp1	M0	M2_Mk	3.87	UP	15.65	0.046023
ENSMUST00000015049	Dnajb9	M0	M2_Mk	3.85	UP	19.9	0.0161112
ENSMUST00000119883	Gm7363	M0	M2_Mk	3.85	DOWN	156.97	0.0383977
ENSMUST00000007005	Acat2	M0	M2_Mk	3.84	DOWN	47.97	0.0161112
ENSMUST00000140507	Rpl9-ps7	M0	M2_Mk	3.84	DOWN	214.24	0.0128586
ENSMUST00000059037	Trim12c	M0	M2_Mk	3.82	UP	9.81	0.0375289
ENSMUST00000191471	Lmbrd1	M0	M2_Mk	3.82	UP	16.44	0.0362566
ENSMUST00000120423	Gm9083	M0	M2_Mk	3.82	DOWN	77.86	0.0383977
XLOC_037069	Tmtc2	M0	M2_Mk	3.82	DOWN	449.08	0.0334391
ENSMUST00000199852	Rps4x-ps	M0	M2_Mk	3.8	DOWN	53.12	0.0383977
ENSMUST00000219792	AL589661.1	M0	M2_Mk	3.8	DOWN	481.39	0.0251778
ENSMUST00000017839	Rnf135	M0	M2_Mk	3.77	UP	20.84	0.0322409
ENSMUST00000057337	Fgfbp3	M0	M2_Mk	3.77	UP	21.99	0.0389813
ENSMUST00000055676	S1pr1	M0	M2_Mk	3.77	DOWN	22	0.027269
XLOC_101552	-	M0	M2_Mk	3.76	DOWN	28.78	0.0389813
XLOC_143992	Dagla	M0	M2_Mk	3.73	UP	9.87	0.0389813
ENSMUST00000071172	Gm5619	M0	M2_Mk	3.73	DOWN	83.89	0.0362566
ENSMUST00000016678	Lamp2	M0	M2_Mk	3.72	UP	192.08	0.0389813
XLOC_133610	-	M0	M2_Mk	3.68	DOWN	111.38	0.0249383
XLOC_138506	-	M0	M2_Mk	3.68	DOWN	126.53	0.0440407
ENSMUST00000025601	Lpxn	M0	M2_Mk	3.65	UP	359.21	0.00626191
ENSMUST00000103236	Evi2,Evi2a	M0	M2_Mk	3.65	UP	162.46	0.046023
ENSMUST00000113829	Brwd1	M0	M2_Mk	3.65	UP	5.64	0.0383977
ENSMUST00000118652	Rpl22-ps1	M0	M2_Mk	3.65	DOWN	139.59	0.0389813
ENSMUST00000114059	Pls3	M0	M2_Mk	3.64	UP	60.74	0.0200256
ENSMUST00000084445	Gm10154	M0	M2_Mk	3.64	DOWN	362.23	0.0357649
ENSMUST00000120378	Rpl27-ps2	M0	M2_Mk	3.62	DOWN	383.55	0.0334391
ENSMUST00000034041	Irf2	M0	M2_Mk	3.59	UP	28.13	0.0413593
XLOC_231426	-	M0	M2_Mk	3.58	DOWN	1222.62	0.0350194
ENSMUST00000005406	App	M0	M2_Mk	3.57	UP	159.53	0.00626191
ENSMUST00000015456	Gadd45b	M0	M2_Mk	3.57	UP	35.59	0.0428244
ENSMUST00000038377	Btg1	M0	M2_Mk	3.57	UP	48.84	0.00626191
ENSMUST00000047973	Dhcr24	M0	M2_Mk	3.57	DOWN	36.46	0.0224609
ENSMUST00000017900	Slc12a7	M0	M2_Mk	3.54	UP	17.24	0.0249383
ENSMUST00000030986	Lrpap1	M0	M2_Mk	3.54	UP	51.43	0.027269
ENSMUST00000065289	Clec12a	M0	M2_Mk	3.54	UP	159.12	0.00626191
ENSMUST00000097739	Pgap1	M0	M2_Mk	3.49	UP	3.81	0.027269
ENSMUST00000073722	Gm10073	M0	M2_Mk	3.49	DOWN	925.27	0.0171929
XLOC_139534	-	M0	M2_Mk	3.49	DOWN	145.52	0.00961334
ENSMUST00000000696	Cd52	M0	M2_Mk	3.48	UP	1872.59	0.00626191
ENSMUST00000037099	Clic4	M0	M2_Mk	3.48	UP	193.01	0.00626191
ENSMUST00000070524	Tgoln1	M0	M2_Mk	3.45	UP	53.05	0.00626191
ENSMUST00000022212	Plk2	M0	M2_Mk	3.44	UP	78.31	0.00626191
ENSMUST00000020301	Vsir	M0	M2_Mk	3.43	UP	25.19	0.0334391
ENSMUST00000022830	Ripk3	M0	M2_Mk	3.42	UP	50.6	0.0357649
ENSMUST00000107384	Idh2	M0	M2_Mk	3.42	DOWN	94.97	0.0200165
ENSMUST00000044355	Selenow	M0	M2_Mk	3.41	UP	512.03	0.00626191
ENSMUST00000089017	Fndc3a	M0	M2_Mk	3.41	UP	15.49	0.0128586
XLOC_144750	Pcsk5	M0	M2_Mk	3.4	DOWN	131.74	0.0200165
ENSMUST00000074205	Rps6-ps1	M0	M2_Mk	3.39	DOWN	42.48	0.0493784
XLOC_007605	Gm19587	M0	M2_Mk	3.39	DOWN	56.13	0.0448025
ENSMUST00000222517	Ctsl	M0	M2_Mk	3.38	UP	133.8	0.0161112
ENSMUST00000223428	AL607105.1	M0	M2_Mk	3.38	DOWN	483.54	0.0128586
XLOC_221798	Adamts3	M0	M2_Mk	3.38	DOWN	51.78	0.0383977
ENSMUST00000023225	Grina	M0	M2_Mk	3.37	UP	85.49	0.0161112
ENSMUST00000032240	Clec4d	M0	M2_Mk	3.37	UP	302.31	0.0397691
ENSMUST00000039956	Slc41a2	M0	M2_Mk	3.36	UP	14.43	0.0171929
ENSMUST00000043200	Smap2	M0	M2_Mk	3.36	UP	60.67	0.00961334
ENSMUST00000098763	Cttnbp2nl	M0	M2_Mk	3.35	UP	44.53	0.0128586
ENSMUST00000119837	Gm11539	M0	M2_Mk	3.35	DOWN	153.71	0.0428244
ENSMUST00000034121	Man2b1	M0	M2_Mk	3.32	UP	64.57	0.0200165
ENSMUST00000184744	Kctd12	M0	M2_Mk	3.32	UP	15.06	0.0128586
ENSMUST00000039156	Phpt1	M0	M2_Mk	3.32	DOWN	87.77	0.0383977
ENSMUST00000022550	Extl3	M0	M2_Mk	3.31	UP	40.81	0.00626191
ENSMUST00000039581	Tmem106a	M0	M2_Mk	3.29	UP	47.41	0.0413593
ENSMUST00000154056	Gm4997	M0	M2_Mk	3.29	DOWN	676.91	0.0249383
ENSMUST00000180086	H1f0	M0	M2_Mk	3.28	DOWN	103.06	0.00626191
ENSMUST00000027297	Plekhb2	M0	M2_Mk	3.27	UP	58.07	0.00626191
ENSMUST00000032895	Nucb2	M0	M2_Mk	3.27	UP	52.36	0.0251778
ENSMUST00000068110	Pcdh7	M0	M2_Mk	3.27	UP	63.21	0.0200165
ENSMUST00000038383	Akr1b10	M0	M2_Mk	3.26	UP	43.77	0.0476562
ENSMUST00000023829	Cdkn1a	M0	M2_Mk	3.24	UP	481.4	0.00626191
ENSMUST00000031377	Scarb2	M0	M2_Mk	3.24	UP	53.07	0.00626191
ENSMUST00000086958	Gm7027	M0	M2_Mk	3.24	DOWN	58.58	0.0404502
ENSMUST00000183478	Rps13-ps1	M0	M2_Mk	3.24	DOWN	264.74	0.0200256
ENSMUST00000102780	Ak4	M0	M2_Mk	3.23	DOWN	20.4	0.0389813
ENSMUST00000121695	Gm12164	M0	M2_Mk	3.23	DOWN	118.22	0.0389813
ENSMUST00000052441	Slc17a5	M0	M2_Mk	3.22	UP	25.68	0.0389813
ENSMUST00000194649	Rpl22l1	M0	M2_Mk	3.22	DOWN	619.47	0.0383977
ENSMUST00000030434	Fuca1	M0	M2_Mk	3.21	UP	156.83	0.0161112
ENSMUST00000038942	Pbxip1	M0	M2_Mk	3.21	UP	86.46	0.00961334
ENSMUST00000171120	Rpl6l	M0	M2_Mk	3.21	DOWN	94.05	0.0375289
ENSMUST00000022787	Slc7a8	M0	M2_Mk	3.2	UP	35.15	0.0161112
ENSMUST00000111920	Plekha3	M0	M2_Mk	3.18	UP	61.64	0.0171929
ENSMUST00000020692	Btg2	M0	M2_Mk	3.17	UP	11.72	0.0482224
ENSMUST00000037399	Blvrb	M0	M2_Mk	3.15	UP	222.7	0.0389813
XLOC_260454	Gm8995	M0	M2_Mk	3.15	UP	12.58	0.046023
XLOC_217186	Gm7854	M0	M2_Mk	3.15	DOWN	25.81	0.0375289
ENSMUST00000027752	Lamc1	M0	M2_Mk	3.13	UP	11.71	0.046023
ENSMUST00000063888	Pld4	M0	M2_Mk	3.13	UP	407.85	0.00626191
ENSMUST00000027237	Il18rap	M0	M2_Mk	3.12	UP	8.01	0.0350194
ENSMUST00000077367	Gba	M0	M2_Mk	3.12	UP	244.65	0.034954
ENSMUST00000021114	Galk1	M0	M2_Mk	3.12	DOWN	292.29	0.0128586
ENSMUST00000006444	Tep1	M0	M2_Mk	3.11	UP	13.43	0.0389813
ENSMUST00000146939	Rps23-ps2	M0	M2_Mk	3.1	DOWN	410.51	0.0413593
ENSMUST00000120373	Gm13532	M0	M2_Mk	3.09	DOWN	2577.39	0.0389813
ENSMUST00000036999	Clip2	M0	M2_Mk	3.06	UP	27.14	0.0304857
ENSMUST00000075452	Chic2	M0	M2_Mk	3.06	UP	10.12	0.027269
ENSMUST00000091201	Arl15	M0	M2_Mk	3.06	UP	9.97	0.0389813
ENSMUST00000172332	Ccdc71l	M0	M2_Mk	3.06	UP	34.71	0.00961334
ENSMUST00000020027	Serinc1	M0	M2_Mk	3.05	UP	89.52	0.00626191
ENSMUST00000048096	Tlr4	M0	M2_Mk	3.05	UP	15.94	0.0375289
ENSMUST00000099547	Fam8a1	M0	M2_Mk	3.05	UP	11.14	0.0404502
ENSMUST00000030121	B4galt1	M0	M2_Mk	3.04	UP	109.87	0.00961334
ENSMUST00000045078	Grhpr	M0	M2_Mk	3.04	DOWN	65.86	0.0389813
ENSMUST00000078729	Gm20900	M0	M2_Mk	3.02	DOWN	291.72	0.0493784
ENSMUST00000007803	Bcl2l1	M0	M2_Mk	3.01	UP	111.4	0.0362566
ENSMUST00000025835	Cpt1a	M0	M2_Mk	3.01	UP	18.8	0.0350194
ENSMUST00000113215	Sh3bgrl2	M0	M2_Mk	3.01	UP	26.59	0.0249383
ENSMUST00000117430	Rps15a-ps7	M0	M2_Mk	3.01	DOWN	194.83	0.046023
ENSMUST00000022721	Cln5	M0	M2_Mk	3	UP	34.41	0.0357649
ENSMUST00000023238	Gsdmd	M0	M2_Mk	3	UP	95.15	0.034954
ENSMUST00000106112	Bnip3	M0	M2_Mk	3	DOWN	83.16	0.0375289
ENSMUST00000074680	Rps3a3	M0	M2_Mk	2.99	DOWN	248.72	0.0357649
ENSMUST00000140523	Slc38a6	M0	M2_Mk	2.98	UP	15.5	0.0428244
ENSMUST00000023150	1810013L24Rik	M0	M2_Mk	2.97	UP	19.28	0.0334391
XLOC_277705	-	M0	M2_Mk	2.97	DOWN	87.08	0.0413593
ENSMUST00000028815	Slc23a2	M0	M2_Mk	2.95	UP	31.96	0.0304857
ENSMUST00000031251	Hsd17b11	M0	M2_Mk	2.95	UP	50.82	0.0350194
ENSMUST00000034478	St14	M0	M2_Mk	2.95	UP	44.26	0.0286371
ENSMUST00000048010	Dse	M0	M2_Mk	2.95	UP	26.25	0.0362566
ENSMUST00000135091	1500011K16Rik	M0	M2_Mk	2.95	UP	253.53	0.0200165
ENSMUST00000163139	Plxna1	M0	M2_Mk	2.95	UP	7.9	0.046023
ENSMUST00000047419	Tspo	M0	M2_Mk	2.94	UP	1284.96	0.00626191
ENSMUST00000172235	Rnf213	M0	M2_Mk	2.94	UP	35.54	0.0469723
XLOC_095998	-	M0	M2_Mk	2.93	DOWN	2613.23	0.0458548
ENSMUST00000028844	Sppl2a	M0	M2_Mk	2.91	UP	28.19	0.0249383
ENSMUST00000040065	Tlr13	M0	M2_Mk	2.91	UP	35.73	0.0200256
ENSMUST00000045075	Cd300ld	M0	M2_Mk	2.91	UP	23.77	0.0383977
ENSMUST00000032264	Gabarapl1	M0	M2_Mk	2.9	UP	44.31	0.0383977
ENSMUST00000117892	Slc48a1	M0	M2_Mk	2.9	UP	79.81	0.0249383
ENSMUST00000068569	Bcl2a1b	M0	M2_Mk	2.88	UP	407.23	0.0322409
ENSMUST00000097420	Rnaset2a	M0	M2_Mk	2.88	UP	99.78	0.0389813
ENSMUST00000111432	Creg1	M0	M2_Mk	2.88	UP	425.52	0.0224609
ENSMUST00000018651	Trpv2	M0	M2_Mk	2.87	UP	121.17	0.0362566
ENSMUST00000110711	Snap23	M0	M2_Mk	2.87	UP	24.08	0.0406589
ENSMUST00000020695	Tns3	M0	M2_Mk	2.85	UP	45.71	0.0161112
ENSMUST00000037315	Abhd2	M0	M2_Mk	2.85	UP	9.52	0.0383977
ENSMUST00000120149	Gm6136	M0	M2_Mk	2.85	DOWN	205.82	0.0458548
ENSMUST00000025270	Riok3	M0	M2_Mk	2.84	UP	47.69	0.0249383
ENSMUST00000076803	Atg13	M0	M2_Mk	2.84	UP	36.51	0.0383977
ENSMUST00000211731	Gm5905	M0	M2_Mk	2.84	DOWN	852.69	0.0224609
ENSMUST00000061156	Hacd2	M0	M2_Mk	2.83	UP	17.52	0.0428244
ENSMUST00000108682	Gas7	M0	M2_Mk	2.83	DOWN	26.85	0.0383977
ENSMUST00000068944	Plekho2	M0	M2_Mk	2.82	UP	82.21	0.0383977
ENSMUST00000161401	Cycs	M0	M2_Mk	2.82	UP	95.48	0.0200256
ENSMUST00000180255	Gm11942	M0	M2_Mk	2.82	DOWN	1114.42	0.0334391
ENSMUST00000027286	Coa5	M0	M2_Mk	2.81	UP	85.97	0.0161112
ENSMUST00000034087	Snx20	M0	M2_Mk	2.81	UP	197.42	0.0224609
ENSMUST00000067485	Slc30a7	M0	M2_Mk	2.81	UP	8.48	0.0404502
ENSMUST00000029126	Itch	M0	M2_Mk	2.8	UP	12.93	0.0406589
ENSMUST00000021164	Pimreg	M0	M2_Mk	2.8	DOWN	114.82	0.0334391
ENSMUST00000017153	Sdc4	M0	M2_Mk	2.78	UP	289.81	0.0128586
ENSMUST00000120557	Rpl3-ps1	M0	M2_Mk	2.77	DOWN	197.77	0.0249383
ENSMUST00000009003	Rala	M0	M2_Mk	2.76	UP	56.3	0.0350194
XLOC_064808	-	M0	M2_Mk	2.74	DOWN	19.32	0.0362566
ENSMUST00000117095	Pld3	M0	M2_Mk	2.73	UP	106.57	0.0362566
ENSMUST00000079625	Tor3a	M0	M2_Mk	2.72	UP	66.76	0.0286371
ENSMUST00000223563	Dok3	M0	M2_Mk	2.72	UP	211.01	0.0362566
ENSMUST00000052615	Gm9800	M0	M2_Mk	2.72	DOWN	483.31	0.0440407
ENSMUST00000081848	Fdps	M0	M2_Mk	2.72	DOWN	706.52	0.0350194
ENSMUST00000058845	Basp1	M0	M2_Mk	2.71	UP	357.38	0.0286371
ENSMUST00000042818	Pim3	M0	M2_Mk	2.7	UP	93.87	0.046023
ENSMUST00000021937	Zfp346	M0	M2_Mk	2.69	UP	21.88	0.0420558
ENSMUST00000032413	Etnk1	M0	M2_Mk	2.69	UP	16.43	0.0448025
XLOC_143722	-	M0	M2_Mk	2.68	UP	35.25	0.0362566
ENSMUST00000117399	Msn	M0	M2_Mk	2.67	UP	252.34	0.0334391
ENSMUST00000221154	AC124744.2	M0	M2_Mk	2.67	DOWN	164.36	0.0448025
ENSMUST00000026487	Ier3ip1	M0	M2_Mk	2.66	UP	177.43	0.046023
ENSMUST00000057921	Arf2	M0	M2_Mk	2.66	UP	76.51	0.0350194
ENSMUST00000069747	Emc7	M0	M2_Mk	2.66	UP	43.29	0.0171929
ENSMUST00000029353	Kpna4	M0	M2_Mk	2.64	UP	18.76	0.0383977
ENSMUST00000030028	Erp44	M0	M2_Mk	2.64	UP	62.12	0.0370904
ENSMUST00000102759	Stam2	M0	M2_Mk	2.62	UP	20	0.0404502
ENSMUST00000100614	Rps19-ps2	M0	M2_Mk	2.61	DOWN	1057.37	0.0334391
ENSMUST00000029385	Serp1	M0	M2_Mk	2.6	UP	136.02	0.0397691
ENSMUST00000034946	Snx1	M0	M2_Mk	2.6	UP	115.97	0.0370904
ENSMUST00000168472	Rps19-ps1	M0	M2_Mk	2.59	DOWN	1050.81	0.0389813
ENSMUST00000202370	Gm9794	M0	M2_Mk	2.59	DOWN	275.65	0.0476562
ENSMUST00000025561	Anxa1	M0	M2_Mk	2.58	UP	402.47	0.0362566
ENSMUST00000070726	Slc39a6	M0	M2_Mk	2.58	UP	90.53	0.0322409
ENSMUST00000034984	Rasa2	M0	M2_Mk	2.57	UP	14.82	0.0476562
ENSMUST00000093955	Supt4a	M0	M2_Mk	2.57	UP	341.33	0.0389813
ENSMUST00000031508	Triap1	M0	M2_Mk	2.56	UP	140.89	0.0383977
ENSMUST00000059975	Fam174a	M0	M2_Mk	2.55	UP	138.79	0.0383977
ENSMUST00000020909	Laptm4a	M0	M2_Mk	2.54	UP	224.06	0.034954
ENSMUST00000021201	Cpd	M0	M2_Mk	2.54	UP	33.7	0.0350194
ENSMUST00000022378	Ero1l	M0	M2_Mk	2.54	UP	41.9	0.0383977
ENSMUST00000043338	Sft2d2	M0	M2_Mk	2.54	UP	36.26	0.046023
ENSMUST00000003529	Paf1	M0	M2_Mk	2.53	UP	116.18	0.046023
ENSMUST00000064104	Cdc42se2	M0	M2_Mk	2.52	UP	57.51	0.0383977
ENSMUST00000040128	Atp8b4	M0	M2_Mk	2.51	UP	17.44	0.0476562
ENSMUST00000030284	Rnf11	M0	M2_Mk	2.5	UP	30.27	0.0383977
XLOC_051871	-	M0	M2_Mk	2.5	DOWN	98.23	0.0404502
ENSMUST00000000080	Klf6	M0	M2_Mk	2.49	UP	69.67	0.0375289
ENSMUST00000027425	Itm2c	M0	M2_Mk	2.48	UP	254.94	0.034954
ENSMUST00000046122	Lap3	M0	M2_Mk	2.48	UP	96.85	0.0397691
ENSMUST00000032183	Tmem43	M0	M2_Mk	2.47	UP	54.31	0.046023
ENSMUST00000031311	Dck	M0	M2_Mk	2.46	UP	48.71	0.0383977
ENSMUST00000107094	Jun	M0	M2_Mk	2.45	UP	83.08	0.0389813
ENSMUST00000115467	Tes	M0	M2_Mk	2.45	UP	125.53	0.0383977
ENSMUST00000070200	Pla2g4a	M0	M2_Mk	2.43	UP	109.31	0.0389813
ENSMUST00000018992	Rars	M0	M2_Mk	2.42	UP	161.73	0.0413593
ENSMUST00000029477	Slc25a24	M0	M2_Mk	2.4	UP	51.03	0.046023
ENSMUST00000114666	Atp6v1a	M0	M2_Mk	2.37	UP	184.51	0.046023
ENSMUST00000006435	Atp6v1b2	M0	M2_Mk	2.34	UP	258.13	0.0383977
ENSMUST00000041111	Sem1	M0	M2_Mk	2.31	UP	353.01	0.046023

## Sheet: M0_M2Cn
gene_id	gene_name	sample1	sample2	fold_change	direction	total_fpkm	q-value	gene_description
ENSMUST00000023248	Ly6a	M0	M2_Cn	287	UP	695.8	0.00961334
ENSMUST00000040655	H2-Aa	M0	M2_Cn	271.57	UP	612.57	0.00626191
ENSMUST00000040828	H2-Ab1	M0	M2_Cn	178.78	UP	388.22	0.00626191
ENSMUST00000043315	Serpina3g	M0	M2_Cn	104.09	UP	157.31	0.00626191
ENSMUST00000000266	Ifi202b	M0	M2_Cn	89.51	UP	100.23	0.00626191
ENSMUST00000113093	Cxcl9	M0	M2_Cn	88.15	UP	38.24	0.00626191
ENSMUST00000031549	Gm4951	M0	M2_Cn	62.77	UP	15	0.0200256
ENSMUST00000046285	C1qa	M0	M2_Cn	61.79	UP	81.84	0.0362566
ENSMUST00000029935	Gbp3	M0	M2_Cn	60.6	UP	23.94	0.00626191
ENSMUST00000134042	H2-Ea-ps	M0	M2_Cn	59.88	UP	116.84	0.00626191
ENSMUST00000195589	Clec7a	M0	M2_Cn	57.48	UP	225.73	0.00626191
ENSMUST00000165774	Gbp2	M0	M2_Cn	55.69	UP	64.39	0.00626191
ENSMUST00000186526	Ly6a	M0	M2_Cn	51.59	UP	150.51	0.0128586
ENSMUST00000038099	Socs1	M0	M2_Cn	48.99	UP	96.98	0.0171929
ENSMUST00000045097	Gbp7	M0	M2_Cn	46.72	UP	5.73	0.0440407
ENSMUST00000108534	Scimp	M0	M2_Cn	45.86	UP	66.8	0.00626191
ENSMUST00000136756	Pla2g16	M0	M2_Cn	44.77	UP	32.54	0.00626191
ENSMUST00000066912	Iigp1	M0	M2_Cn	43.29	UP	47.25	0.00626191
ENSMUST00000021011	Ccl7	M0	M2_Cn	41.51	UP	55.25	0.00626191
ENSMUST00000022722	Acod1	M0	M2_Cn	37.55	UP	255.49	0.00626191
ENSMUST00000065679	Slamf8	M0	M2_Cn	36.52	UP	50.85	0.00961334
ENSMUST00000018610	Nos2	M0	M2_Cn	35.97	UP	30.88	0.00626191
ENSMUST00000089620	Cd86	M0	M2_Cn	35.18	UP	7.65	0.0370904
ENSMUST00000042121	H2-DMa	M0	M2_Cn	32.6	UP	37.17	0.00626191
ENSMUST00000196204	Gbp4	M0	M2_Cn	32.03	UP	30.31	0.00626191
ENSMUST00000016640	Cd274	M0	M2_Cn	31.09	UP	26.84	0.00626191
ENSMUST00000208683	Tnfsf13b	M0	M2_Cn	30.23	UP	22.05	0.0357649
ENSMUST00000090127	Gbp5	M0	M2_Cn	30.11	UP	9.19	0.0161112
ENSMUST00000020970	Rsad2	M0	M2_Cn	29.92	UP	16.79	0.00626191
ENSMUST00000046739	Ifi44l	M0	M2_Cn	29.33	UP	36.2	0.00626191
ENSMUST00000025691	Fas	M0	M2_Cn	29.22	UP	15.89	0.00626191
ENSMUST00000029936	Gbp2b	M0	M2_Cn	28.52	UP	66.12	0.00626191
ENSMUST00000070478	Sdc3	M0	M2_Cn	27.94	UP	20.63	0.00626191
ENSMUST00000111214	Ifi204	M0	M2_Cn	27.46	UP	51.21	0.00626191
ENSMUST00000215016	Cx3cr1	M0	M2_Cn	26.09	DOWN	65.68	0.0350194
XLOC_235213	-	M0	M2_Cn	25.41	UP	4.33	0.00626191
ENSMUST00000085425	Isg15	M0	M2_Cn	24.45	UP	202.88	0.00626191
ENSMUST00000033919	Vegfc	M0	M2_Cn	22.8	UP	7.49	0.00961334
ENSMUST00000050584	Cystm1	M0	M2_Cn	22.58	UP	78.31	0.00626191
ENSMUST00000034026	Hpgd	M0	M2_Cn	22.47	DOWN	16.53	0.00961334
ENSMUST00000131108	Ctsc	M0	M2_Cn	22.17	UP	54.61	0.0249383
ENSMUST00000028881	Il1b	M0	M2_Cn	21.89	UP	16.88	0.0171929
ENSMUST00000061455	Fam46c	M0	M2_Cn	21.14	UP	7.39	0.00626191
ENSMUST00000078825	Fcgr4	M0	M2_Cn	21.12	UP	28.12	0.0251778
ENSMUST00000030561	Gnat3	M0	M2_Cn	20.82	UP	12.01	0.00961334
ENSMUST00000073707	Cd40	M0	M2_Cn	20.38	UP	28.43	0.0334391
ENSMUST00000186574	Stat1	M0	M2_Cn	19.46	UP	37.82	0.0362566
ENSMUST00000102825	Ifit3	M0	M2_Cn	19.42	UP	9.46	0.0161112
ENSMUST00000094169	Igtp	M0	M2_Cn	19.12	UP	44.68	0.0370904
ENSMUST00000174576	Psmb9	M0	M2_Cn	18.43	UP	202.67	0.00626191
ENSMUST00000006392	Serpinb9b	M0	M2_Cn	18.35	UP	11.51	0.00626191
ENSMUST00000006391	Serpinb9	M0	M2_Cn	17.87	UP	59.07	0.00626191
ENSMUST00000035938	Ccl5	M0	M2_Cn	17.82	UP	167.23	0.00626191
ENSMUST00000166121	Phf11b	M0	M2_Cn	17.68	UP	13.12	0.0467627
ENSMUST00000097271	Irgm1	M0	M2_Cn	17.57	UP	78.51	0.046023
ENSMUST00000037913	Rmi2	M0	M2_Cn	16.13	UP	6.37	0.00626191
ENSMUST00000102824	Ifit1	M0	M2_Cn	15.43	UP	10.91	0.00626191
ENSMUST00000170837	Gm9844	M0	M2_Cn	14.95	UP	117.52	0.00626191
ENSMUST00000114050	Tmsb10	M0	M2_Cn	14.69	UP	438.44	0.00626191
ENSMUST00000108920	Irf1	M0	M2_Cn	14.22	UP	143.86	0.00626191
ENSMUST00000189244	Stat1	M0	M2_Cn	13.42	UP	30.25	0.00961334
ENSMUST00000058714	Cd24a	M0	M2_Cn	13.06	DOWN	30.66	0.00626191
ENSMUST00000035065	Ptgs2	M0	M2_Cn	12.99	UP	40.11	0.00626191
ENSMUST00000052168	Otud1	M0	M2_Cn	12.48	UP	6.65	0.0200165
ENSMUST00000146233	Xaf1	M0	M2_Cn	12.42	UP	8.76	0.0304857
ENSMUST00000126391	Cxcl16	M0	M2_Cn	12.26	UP	258.13	0.00626191
ENSMUST00000029671	Ifi44	M0	M2_Cn	11.88	UP	45.39	0.00626191
ENSMUST00000022591	Epsti1	M0	M2_Cn	11.78	UP	13.2	0.00626191
ENSMUST00000026911	Ccr1	M0	M2_Cn	11.69	UP	2.86	0.0322409
ENSMUST00000028704	Hao1	M0	M2_Cn	11.66	UP	6.1	0.0286371
ENSMUST00000091708	Hist1h2al	M0	M2_Cn	11.63	UP	167.7	0.0350194
XLOC_122804	-	M0	M2_Cn	11.53	UP	51.42	0.0161112
ENSMUST00000102840	Ass1	M0	M2_Cn	11.28	UP	17.78	0.00626191
ENSMUST00000006667	Gvin1	M0	M2_Cn	10.93	UP	3.48	0.00626191
ENSMUST00000028257	Gca	M0	M2_Cn	10.76	UP	6.4	0.00626191
ENSMUST00000024988	C3	M0	M2_Cn	10.64	UP	2.36	0.0362566
ENSMUST00000174699	H2-Q6	M0	M2_Cn	10.61	UP	34.35	0.00626191
ENSMUST00000043422	Tapbpl	M0	M2_Cn	10.57	UP	23.94	0.0171929
ENSMUST00000020969	Cmpk2	M0	M2_Cn	10.22	UP	7.76	0.00626191
ENSMUST00000202064	Trafd1	M0	M2_Cn	10.2	UP	120.17	0.00626191
ENSMUST00000106766	Gm4070	M0	M2_Cn	10.19	UP	3.44	0.00626191
ENSMUST00000062784	Fam26f	M0	M2_Cn	10.14	UP	71.24	0.00626191
XLOC_035724	-	M0	M2_Cn	10.13	UP	47.7	0.0322409
ENSMUST00000018993	Wwc1	M0	M2_Cn	10.08	UP	4.41	0.0200165
ENSMUST00000183482	Htr1b	M0	M2_Cn	10.01	DOWN	3.93	0.0200256
ENSMUST00000114487	Il1rn	M0	M2_Cn	9.88	UP	47.2	0.0161112
ENSMUST00000084530	Slc31a2	M0	M2_Cn	9.77	UP	41.9	0.0128586
ENSMUST00000004784	Cnn2	M0	M2_Cn	9.65	UP	3.08	0.0362566
ENSMUST00000025646	Slc15a3	M0	M2_Cn	9.61	UP	233.87	0.00626191
ENSMUST00000032779	Ctsc	M0	M2_Cn	9.21	UP	195.6	0.00626191
ENSMUST00000042665	Parp14	M0	M2_Cn	9.18	UP	9.48	0.00626191
ENSMUST00000032198	Usp18	M0	M2_Cn	9.13	UP	33.47	0.00626191
XLOC_143578	-	M0	M2_Cn	9.11	UP	2.27	0.0389813
ENSMUST00000081435	H2-Q4	M0	M2_Cn	9.02	UP	184.61	0.00626191
ENSMUST00000028234	Traf1	M0	M2_Cn	9	UP	9.44	0.0389813
ENSMUST00000169613	Gstp1	M0	M2_Cn	8.9	UP	26.49	0.046023
ENSMUST00000038368	Id1	M0	M2_Cn	8.74	UP	223.97	0.00626191
ENSMUST00000055676	S1pr1	M0	M2_Cn	8.44	DOWN	19.45	0.00626191
ENSMUST00000095328	Cyp4v3	M0	M2_Cn	8.43	UP	19.59	0.00626191
ENSMUST00000037360	Rhov	M0	M2_Cn	8.38	UP	10.24	0.0458548
XLOC_160760	-	M0	M2_Cn	8.35	UP	1.77	0.0375289
ENSMUST00000042081	C3ar1	M0	M2_Cn	8.32	UP	51.7	0.00626191
ENSMUST00000075433	Cxcl2	M0	M2_Cn	8.29	UP	12.42	0.0128586
ENSMUST00000000193	Ccl2	M0	M2_Cn	8.19	UP	344.24	0.00626191
ENSMUST00000052380	Insl6	M0	M2_Cn	8.16	UP	35.11	0.00961334
ENSMUST00000115924	AC168977.1	M0	M2_Cn	8.14	UP	201.49	0.00626191
ENSMUST00000093508	Sp110	M0	M2_Cn	8.06	UP	87.33	0.00961334
ENSMUST00000001327	Itgb7	M0	M2_Cn	8.03	UP	20.12	0.00961334
ENSMUST00000093506	C130026I21Rik	M0	M2_Cn	7.98	UP	48.42	0.0304857
ENSMUST00000162096	Oas1g	M0	M2_Cn	7.95	UP	28.75	0.0362566
ENSMUST00000029140	Procr	M0	M2_Cn	7.93	UP	24.25	0.00626191
XLOC_278746	-	M0	M2_Cn	7.93	UP	1.29	0.0389813
ENSMUST00000085708	Stat2	M0	M2_Cn	7.84	UP	10.8	0.0251778
ENSMUST00000102826	Ifit2	M0	M2_Cn	7.83	UP	12.68	0.00626191
ENSMUST00000178024	G530012D18Rik	M0	M2_Cn	7.71	UP	490.4	0.0362566
ENSMUST00000017637	Igfbp4	M0	M2_Cn	7.65	DOWN	73.46	0.00626191
ENSMUST00000162161	Srgn	M0	M2_Cn	7.5	UP	356.37	0.0350194
ENSMUST00000031653	Flt1	M0	M2_Cn	7.48	UP	4.35	0.0224609
ENSMUST00000114482	Il1rn	M0	M2_Cn	7.42	UP	73.47	0.0383977
ENSMUST00000181655	A230028O05Rik	M0	M2_Cn	7.3	UP	2.59	0.046023
ENSMUST00000025705	Jak2	M0	M2_Cn	7.24	UP	14.81	0.0397691
ENSMUST00000027012	Casp4	M0	M2_Cn	7.18	UP	23.25	0.00626191
ENSMUST00000022082	Glrx	M0	M2_Cn	7.16	UP	179.56	0.00626191
ENSMUST00000044833	Oas3	M0	M2_Cn	7.05	UP	30.52	0.00626191
ENSMUST00000160987	Srgn	M0	M2_Cn	6.95	UP	258.22	0.00626191
ENSMUST00000102976	Gata3	M0	M2_Cn	6.88	UP	4.25	0.046023
XLOC_126906	-	M0	M2_Cn	6.86	UP	6.88	0.0493784
ENSMUST00000038038	Slfn2	M0	M2_Cn	6.83	UP	327.95	0.00626191
ENSMUST00000176819	Cd200r4	M0	M2_Cn	6.83	UP	14.41	0.00626191
ENSMUST00000168461	Rnf19b	M0	M2_Cn	6.77	UP	133.44	0.00626191
XLOC_082003	-	M0	M2_Cn	6.76	UP	17.83	0.0413593
ENSMUST00000098486	Bcl2a1d	M0	M2_Cn	6.74	UP	432.51	0.00626191
ENSMUST00000118110	Arrdc4	M0	M2_Cn	6.73	UP	18.66	0.0476562
XLOC_292157	Tlr9	M0	M2_Cn	6.63	UP	10.78	0.0161112
ENSMUST00000112459	Ifih1	M0	M2_Cn	6.59	UP	4.8	0.0389813
ENSMUST00000025025	Dusp1	M0	M2_Cn	6.53	UP	22.45	0.0171929
ENSMUST00000066427	Sp100	M0	M2_Cn	6.51	UP	15.09	0.0389813
ENSMUST00000038423	Rtp4	M0	M2_Cn	6.48	UP	13.7	0.0469723
ENSMUST00000067458	Sema5a	M0	M2_Cn	6.46	DOWN	1.09	0.0286371
ENSMUST00000001544	Vwa5a	M0	M2_Cn	6.37	UP	49.54	0.00626191
ENSMUST00000038816	Cxcl10	M0	M2_Cn	6.34	UP	22.89	0.0200165
ENSMUST00000027015	Casp1	M0	M2_Cn	6.3	UP	93.88	0.00626191
ENSMUST00000138683	Chpf	M0	M2_Cn	6.27	UP	23.07	0.046023
ENSMUST00000108268	Lgals9	M0	M2_Cn	6.25	UP	47.85	0.00626191
ENSMUST00000024811	Pim1	M0	M2_Cn	6.13	UP	40.49	0.00626191
ENSMUST00000044530	Smyd4	M0	M2_Cn	6.12	UP	29.28	0.00626191
ENSMUST00000109868	Idnk	M0	M2_Cn	6.09	UP	35.13	0.0383977
ENSMUST00000102642	Ube2l6	M0	M2_Cn	5.87	UP	129.67	0.00626191
ENSMUST00000038287	Dusp5	M0	M2_Cn	5.86	UP	19.52	0.00626191
ENSMUST00000025161	Tapbp	M0	M2_Cn	5.79	UP	418.97	0.00626191
ENSMUST00000080322	Oas1a	M0	M2_Cn	5.79	UP	79.17	0.00626191
ENSMUST00000205120	Creb5	M0	M2_Cn	5.74	UP	1.57	0.0350194
ENSMUST00000006614	Epha2	M0	M2_Cn	5.72	UP	4.8	0.0362566
ENSMUST00000019074	Ccl4	M0	M2_Cn	5.71	UP	1133	0.00626191
ENSMUST00000043111	Edil3	M0	M2_Cn	5.71	UP	5.13	0.0362566
ENSMUST00000188503	Ly6e	M0	M2_Cn	5.59	UP	851.59	0.00626191
ENSMUST00000105041	H2-Q1	M0	M2_Cn	5.58	UP	18.7	0.00626191
ENSMUST00000067443	Slfn5	M0	M2_Cn	5.57	UP	5.27	0.00961334
ENSMUST00000208302	Gm44751	M0	M2_Cn	5.57	UP	2.22	0.0383977
ENSMUST00000184842	Gm8995	M0	M2_Cn	5.49	UP	5.11	0.00626191
ENSMUST00000029626	Casp6	M0	M2_Cn	5.38	UP	45.1	0.00626191
ENSMUST00000086763	Adgre1	M0	M2_Cn	5.38	UP	21.59	0.00626191
ENSMUST00000037035	Ripk2	M0	M2_Cn	5.36	UP	28.94	0.00626191
ENSMUST00000086267	Fam129a	M0	M2_Cn	5.26	UP	22.58	0.034954
XLOC_124438	-	M0	M2_Cn	5.25	UP	3.91	0.0362566
ENSMUST00000000188	Ccnd2	M0	M2_Cn	5.2	UP	2.92	0.0389813
ENSMUST00000174778	Gm10499	M0	M2_Cn	5.2	UP	29.68	0.0251778
XLOC_309212	-	M0	M2_Cn	5.2	DOWN	59.38	0.0200256
ENSMUST00000036248	Pmepa1	M0	M2_Cn	5.19	UP	66.61	0.00626191
ENSMUST00000041331	Scd1	M0	M2_Cn	5.14	DOWN	13.43	0.00626191
ENSMUST00000126231	4930455G09Rik	M0	M2_Cn	5.11	UP	61.61	0.0200256
ENSMUST00000003981	Il7r	M0	M2_Cn	5.1	UP	12.42	0.00626191
ENSMUST00000096356	Csf2rb2	M0	M2_Cn	5.1	UP	18.92	0.00626191
ENSMUST00000174259	Psme1	M0	M2_Cn	5.07	UP	746.76	0.00626191
ENSMUST00000030032	Tmeff1	M0	M2_Cn	5.06	UP	5.37	0.0453648
ENSMUST00000201831	Gm20559	M0	M2_Cn	5.06	UP	11.1	0.00626191
ENSMUST00000006523	Crip1	M0	M2_Cn	5.05	UP	4686.12	0.00626191
ENSMUST00000042970	Kcnj2	M0	M2_Cn	5.04	DOWN	2.54	0.046023
ENSMUST00000099972	Itga4	M0	M2_Cn	4.98	DOWN	17.13	0.00626191
ENSMUST00000021970	Cxcl14	M0	M2_Cn	4.95	DOWN	15.67	0.0304857
ENSMUST00000098485	Bcl2a1a	M0	M2_Cn	4.93	UP	210.41	0.00626191
ENSMUST00000161807	Psme2	M0	M2_Cn	4.9	UP	701.67	0.0251778
ENSMUST00000068569	Bcl2a1b	M0	M2_Cn	4.87	UP	615.75	0.00626191
ENSMUST00000051672	Bst2	M0	M2_Cn	4.83	UP	711.88	0.00626191
ENSMUST00000019130	Slfn3	M0	M2_Cn	4.73	UP	8.95	0.0383977
ENSMUST00000209210	Gm6329	M0	M2_Cn	4.7	UP	49.28	0.0200165
ENSMUST00000153665	Hk3	M0	M2_Cn	4.68	UP	178.34	0.00626191
ENSMUST00000032409	Camk1	M0	M2_Cn	4.64	DOWN	71.39	0.0334391
ENSMUST00000029649	Ctso	M0	M2_Cn	4.46	UP	7.28	0.0171929
ENSMUST00000178092	Pnp	M0	M2_Cn	4.46	UP	153.14	0.0322409
ENSMUST00000029900	Atp6v0d2	M0	M2_Cn	4.38	UP	15.1	0.00961334
ENSMUST00000055071	Ifi27l2a	M0	M2_Cn	4.32	UP	385.52	0.00626191
ENSMUST00000221359	Cd83	M0	M2_Cn	4.32	UP	25.33	0.0383977
ENSMUST00000215035	AC159308.2	M0	M2_Cn	4.3	UP	205.82	0.0350194
ENSMUST00000024866	Xdh	M0	M2_Cn	4.24	UP	7.13	0.0171929
XLOC_257374	AU020206	M0	M2_Cn	4.24	UP	70.03	0.0440407
ENSMUST00000108682	Gas7	M0	M2_Cn	4.23	DOWN	24.53	0.00626191
ENSMUST00000027830	Slamf9	M0	M2_Cn	4.19	UP	23.25	0.027269
ENSMUST00000114496	Cd47	M0	M2_Cn	4.17	UP	244.55	0.0161112
ENSMUST00000164773	Phlda1	M0	M2_Cn	4.17	UP	27.51	0.0251778
ENSMUST00000144529	Lgals3bp	M0	M2_Cn	4.15	UP	223.28	0.0224609
ENSMUST00000027053	Rdh10	M0	M2_Cn	4.07	DOWN	7.77	0.0448025
ENSMUST00000107384	Idh2	M0	M2_Cn	4.07	DOWN	91.54	0.00626191
ENSMUST00000054002	Socs3	M0	M2_Cn	4.02	UP	31.87	0.00626191
ENSMUST00000082411	mt-Nd3	M0	M2_Cn	4.01	DOWN	197.45	0.0334391
ENSMUST00000206358	AU020206	M0	M2_Cn	4	UP	41.37	0.0171929
ENSMUST00000200970	Gm7993	M0	M2_Cn	3.99	UP	168.04	0.00626191
ENSMUST00000034883	Stoml1	M0	M2_Cn	3.96	UP	20.42	0.0383977
ENSMUST00000047419	Tspo	M0	M2_Cn	3.96	UP	1619.48	0.00626191
ENSMUST00000111210	Mndal	M0	M2_Cn	3.92	UP	37.43	0.0458548
ENSMUST00000021552	Zfp36l1	M0	M2_Cn	3.9	UP	46.93	0.00626191
ENSMUST00000000208	Slfn4	M0	M2_Cn	3.85	UP	8.69	0.0476562
ENSMUST00000206682	Anpep	M0	M2_Cn	3.82	UP	296.59	0.0362566
ENSMUST00000021903	Gadd45g,MSTRG.74089	M0	M2_Cn	3.81	UP	48.64	0.0469723
ENSMUST00000021729	Gpr132	M0	M2_Cn	3.79	UP	7.56	0.0440407
ENSMUST00000099126	Mafb	M0	M2_Cn	3.77	UP	60.97	0.00626191
ENSMUST00000041388	Serpine1	M0	M2_Cn	3.74	UP	22.42	0.00961334
ENSMUST00000099265	Fndc10	M0	M2_Cn	3.74	DOWN	13.32	0.0389813
ENSMUST00000070080	B4galt6	M0	M2_Cn	3.71	DOWN	9.08	0.00626191
ENSMUST00000114471	Cblb	M0	M2_Cn	3.71	UP	3.61	0.0362566
ENSMUST00000180416	Gm26527	M0	M2_Cn	3.7	DOWN	55.11	0.0251778
ENSMUST00000149940	Mir22hg	M0	M2_Cn	3.66	UP	19.02	0.0389813
ENSMUST00000033930	Dusp4	M0	M2_Cn	3.62	UP	57.4	0.00626191
ENSMUST00000057324	Flrt2	M0	M2_Cn	3.6	UP	5.79	0.00961334
ENSMUST00000110341	Bcl2l11	M0	M2_Cn	3.6	UP	8.88	0.0200256
ENSMUST00000058845	Basp1	M0	M2_Cn	3.57	UP	439.88	0.00626191
ENSMUST00000059037	Trim12c	M0	M2_Cn	3.57	UP	9.32	0.0334391
ENSMUST00000101429	Tmem176b	M0	M2_Cn	3.56	DOWN	189.29	0.0161112
ENSMUST00000096355	Csf2rb	M0	M2_Cn	3.55	UP	33.44	0.00626191
ENSMUST00000205208	Il17rc	M0	M2_Cn	3.55	UP	70.63	0.027269
ENSMUST00000111740	Itgav	M0	M2_Cn	3.52	UP	19.18	0.0375289
ENSMUST00000114458	Nfkbiz	M0	M2_Cn	3.52	UP	7.6	0.0448025
ENSMUST00000205503	Cd33	M0	M2_Cn	3.52	DOWN	9.13	0.0389813
ENSMUST00000113742	Gm11127	M0	M2_Cn	3.48	UP	28.29	0.0389813
ENSMUST00000027760	Rgl1	M0	M2_Cn	3.42	UP	11.1	0.0389813
ENSMUST00000029748	Fcgr1	M0	M2_Cn	3.42	UP	46.23	0.00626191
ENSMUST00000020022	Smpdl3a	M0	M2_Cn	3.41	UP	24.74	0.0200256
ENSMUST00000029515	S100a11	M0	M2_Cn	3.4	UP	1090.82	0.00626191
ENSMUST00000008528	Sertad1	M0	M2_Cn	3.37	UP	189.3	0.00626191
ENSMUST00000172235	Rnf213	M0	M2_Cn	3.36	UP	39.33	0.0161112
ENSMUST00000114313	Cflar	M0	M2_Cn	3.35	UP	10.85	0.0334391
ENSMUST00000034087	Snx20	M0	M2_Cn	3.34	UP	224.64	0.00626191
ENSMUST00000026546	Adam8	M0	M2_Cn	3.32	UP	140.86	0.0200165
ENSMUST00000027379	Xrcc5	M0	M2_Cn	3.32	DOWN	7.99	0.0389813
ENSMUST00000030336	Tnfrsf1b	M0	M2_Cn	3.32	UP	54.38	0.00626191
XLOC_260454	Gm8995	M0	M2_Cn	3.32	UP	13.12	0.0304857
ENSMUST00000014691	Wdfy2	M0	M2_Cn	3.27	UP	24.87	0.0128586
ENSMUST00000037488	Dock4	M0	M2_Cn	3.27	UP	3.34	0.0362566
ENSMUST00000076710	Gm7665	M0	M2_Cn	3.27	UP	157.66	0.0389813
ENSMUST00000038398	Parp12	M0	M2_Cn	3.25	UP	61.06	0.00626191
ENSMUST00000022212	Plk2	M0	M2_Cn	3.24	UP	74.76	0.00626191
ENSMUST00000040312	Trib3	M0	M2_Cn	3.23	UP	14.84	0.046023
ENSMUST00000200473	Gm42427	M0	M2_Cn	3.23	DOWN	23.37	0.0161112
ENSMUST00000022704	Itm2b	M0	M2_Cn	3.22	UP	224.24	0.00626191
ENSMUST00000018246	Hist1h2bc	M0	M2_Cn	3.21	UP	26.1	0.0350194
ENSMUST00000045174	Ypel5	M0	M2_Cn	3.21	UP	13.77	0.0224609
ENSMUST00000004959	Grap	M0	M2_Cn	3.2	UP	95.46	0.0128586
XLOC_136389	-	M0	M2_Cn	3.17	DOWN	24.74	0.0440407
ENSMUST00000102805	Cd200r2	M0	M2_Cn	3.16	UP	10.59	0.0458548
ENSMUST00000109799	Hck	M0	M2_Cn	3.16	UP	32.77	0.0357649
ENSMUST00000169114	Erap1	M0	M2_Cn	3.16	UP	25.77	0.0334391
ENSMUST00000002274	Napsa	M0	M2_Cn	3.14	UP	102.15	0.0161112
ENSMUST00000004208	Angptl2	M0	M2_Cn	3.12	UP	14.18	0.0389813
ENSMUST00000057488	Cd200r1	M0	M2_Cn	3.1	UP	24.82	0.0334391
ENSMUST00000071065	Nfil3	M0	M2_Cn	3.06	UP	35.19	0.0357649
ENSMUST00000000696	Cd52	M0	M2_Cn	3.04	UP	1687.79	0.00626191
ENSMUST00000079824	Gpr84	M0	M2_Cn	3.04	DOWN	82.26	0.0224609
ENSMUST00000219850	Dapk3	M0	M2_Cn	3.02	UP	253.55	0.0389813
ENSMUST00000000080	Klf6	M0	M2_Cn	3.01	UP	80.07	0.00626191
ENSMUST00000000466	Plin2	M0	M2_Cn	3	UP	353.56	0.00626191
ENSMUST00000041047	Lnpep	M0	M2_Cn	3	UP	6	0.0362566
ENSMUST00000070524	Tgoln1	M0	M2_Cn	2.99	UP	47.53	0.00626191
ENSMUST00000068140	Tmem158	M0	M2_Cn	2.98	DOWN	40.08	0.0428244
ENSMUST00000029087	Ogfr	M0	M2_Cn	2.97	UP	205.79	0.00626191
ENSMUST00000026221	Scd2	M0	M2_Cn	2.96	DOWN	148.06	0.00626191
ENSMUST00000107409	Mfge8	M0	M2_Cn	2.96	UP	207.57	0.0128586
XLOC_149269	Grk5	M0	M2_Cn	2.93	DOWN	127.36	0.0476562
ENSMUST00000001008	Ccl3	M0	M2_Cn	2.87	UP	648.29	0.0161112
XLOC_051126	Gm11425	M0	M2_Cn	2.86	UP	8.53	0.0469723
ENSMUST00000046174	Cldn11	M0	M2_Cn	2.84	UP	31.23	0.0389813
ENSMUST00000054445	Hilpda	M0	M2_Cn	2.84	UP	98.7	0.0249383
ENSMUST00000025582	Ms4a6d	M0	M2_Cn	2.82	UP	58.38	0.0200256
ENSMUST00000044355	Selenow	M0	M2_Cn	2.81	UP	442.13	0.0128586
ENSMUST00000221761	Id2	M0	M2_Cn	2.8	UP	120.14	0.0128586
ENSMUST00000082421	mt-Cytb	M0	M2_Cn	2.78	DOWN	702.01	0.0200256
ENSMUST00000038377	Btg1	M0	M2_Cn	2.75	UP	40.07	0.0161112
ENSMUST00000164192	Rasgrp3	M0	M2_Cn	2.75	DOWN	32.3	0.0251778
ENSMUST00000005548	Hmox1	M0	M2_Cn	2.74	UP	493.81	0.0128586
ENSMUST00000023128	Itga5	M0	M2_Cn	2.74	UP	54.91	0.0200256
ENSMUST00000038942	Pbxip1	M0	M2_Cn	2.7	UP	76.12	0.0171929
ENSMUST00000063690	Dhrs9	M0	M2_Cn	2.68	UP	24.86	0.0251778
ENSMUST00000065289	Clec12a	M0	M2_Cn	2.68	UP	129.02	0.0171929
ENSMUST00000079625	Tor3a	M0	M2_Cn	2.67	UP	65.89	0.0200256
ENSMUST00000175774	Pou2f2	M0	M2_Cn	2.66	UP	22.24	0.0334391
ENSMUST00000042610	Ifi207	M0	M2_Cn	2.65	UP	13.38	0.0389813
ENSMUST00000001583	Ell2	M0	M2_Cn	2.62	UP	24.8	0.0304857
ENSMUST00000007803	Bcl2l1	M0	M2_Cn	2.62	UP	100.61	0.0469723
ENSMUST00000068110	Pcdh7	M0	M2_Cn	2.62	UP	53.64	0.0322409
ENSMUST00000007005	Acat2	M0	M2_Cn	2.6	DOWN	52.68	0.0383977
ENSMUST00000075452	Chic2	M0	M2_Cn	2.6	UP	8.97	0.0357649
ENSMUST00000172332	Ccdc71l	M0	M2_Cn	2.6	UP	30.84	0.027269
ENSMUST00000026565	Ifitm3	M0	M2_Cn	2.58	UP	1758.72	0.0224609
ENSMUST00000022378	Ero1l	M0	M2_Cn	2.57	UP	42.37	0.0224609
ENSMUST00000058488	Tmed3	M0	M2_Cn	2.55	UP	421.37	0.0200256
ENSMUST00000115728	Tmem173	M0	M2_Cn	2.55	UP	40.58	0.0362566
ENSMUST00000018653	Cenpv	M0	M2_Cn	2.5	DOWN	125.41	0.0467627
ENSMUST00000022368	Plau	M0	M2_Cn	2.49	UP	560.87	0.0200256
ENSMUST00000024906	Twsg1	M0	M2_Cn	2.48	UP	25.26	0.0334391
ENSMUST00000087200	Gnl1	M0	M2_Cn	2.48	UP	264.06	0.0350194
ENSMUST00000027286	Coa5	M0	M2_Cn	2.47	UP	78.2	0.0249383
ENSMUST00000049152	Snx10	M0	M2_Cn	2.45	UP	69.6	0.0334391
ENSMUST00000031347	Rilpl2	M0	M2_Cn	2.44	UP	127.85	0.0458548
ENSMUST00000001187	Anxa4	M0	M2_Cn	2.42	UP	131.79	0.0389813
ENSMUST00000117095	Pld3	M0	M2_Cn	2.41	UP	97.42	0.0389813
XLOC_114126	Gm20056	M0	M2_Cn	2.4	UP	151.98	0.0389813
ENSMUST00000025601	Lpxn	M0	M2_Cn	2.39	UP	261.85	0.0322409
ENSMUST00000043200	Smap2	M0	M2_Cn	2.39	UP	47.14	0.0397691
ENSMUST00000052761	Idh3g	M0	M2_Cn	2.38	DOWN	119.67	0.0397691
ENSMUST00000026318	Sat1	M0	M2_Cn	2.37	UP	528.21	0.0362566
ENSMUST00000024884	Eif2ak2	M0	M2_Cn	2.36	UP	23.04	0.0469723
ENSMUST00000090461	Fyb	M0	M2_Cn	2.34	UP	62.69	0.046023
ENSMUST00000222087	Ifi30	M0	M2_Cn	2.33	UP	873.38	0.0389813
ENSMUST00000059975	Fam174a	M0	M2_Cn	2.31	UP	129.49	0.0383977
ENSMUST00000027297	Plekhb2	M0	M2_Cn	2.29	UP	44.69	0.046023
ENSMUST00000029629	Pla2g12a	M0	M2_Cn	2.29	UP	130.24	0.0389813
ENSMUST00000025270	Riok3	M0	M2_Cn	2.27	UP	40.62	0.0383977
ENSMUST00000027941	Atf3	M0	M2_Cn	2.27	UP	101.04	0.046023
ENSMUST00000106429	1810037I17Rik	M0	M2_Cn	2.27	UP	422.43	0.0389813
ENSMUST00000031377	Scarb2	M0	M2_Cn	2.25	UP	40.61	0.046023
ENSMUST00000025293	Ndfip1	M0	M2_Cn	2.24	UP	231.18	0.046023
ENSMUST00000102881	Plek	M0	M2_Cn	2.22	UP	157.94	0.0383977
ENSMUST00000032386	Bhlhe41	M0	M2_Cn	2.2	DOWN	17.93	0.0476562
ENSMUST00000063888	Pld4	M0	M2_Cn	2.2	UP	316.77	0.0389813
ENSMUST00000031654	Pomp	M0	M2_Cn	2.19	UP	472.87	0.0440407
ENSMUST00000027425	Itm2c	M0	M2_Cn	2.17	UP	232.42	0.0448025
ENSMUST00000029477	Slc25a24	M0	M2_Cn	2.15	UP	47.25	0.0469723
ENSMUST00000055322	Ier5	M0	M2_Cn	2.15	UP	85.49	0.0406589
ENSMUST00000020027	Serinc1	M0	M2_Cn	2.14	UP	69.38	0.0482224
ENSMUST00000006027	Reep5	M0	M2_Cn	2.13	UP	149.89	0.0489141
ENSMUST00000021201	Cpd	M0	M2_Cn	2.11	UP	29.66	0.046023
